# Supplementary material for: The genetic landscape of intellectual disability and epilepsy in adults and the elderly: a systematic genetic work-up of 150 individuals
Source: Genet Med. 2021 Apr 28;23(8):1492–7. doi: 10.1038/s41436-021-01153-6 (PMC8354852; doi:10.1038/s41436-021-01153-6)
Supplement: Supplementary file 2 — Supplement 2 - clinical case data [file 41436_2021_1153_MOESM2_ESM.xlsx]

## Sheet: Gen DG
Individual ID #	Gender	Age (y) when recruited	Confirmed (c)/Suspected (s)	Cause (MIM#phenotype)	Variant (HGVS genomic position according to hg19/ISCN 2016)	Gene	Zygosity	DNV/M/P/Mosaic	ACMG interpretation	Inheritance	Variant_Type	ClinVar submission ID	ACMG secondary finding (SF)	SF gene	SF variant (HGVS genomic position according to hg19/ISCN 2016)	SF zygosity	ACMG variant interpretation	SF inhertance pattern	Variant_Type	Degree of intellectual disability accoding to ICD10	ICD10 code	Epilepsy type (ILAE definition 2017)	Seizure types according to current ILAE classification 2017	Age of seizure onset (y)	Observed EEG pathology	Results from previous imaging studies	Abnormalities during pregnancy and birth	Birth weight in gramm	Birth length in cm	Newborn's head circumference (HC) in cm	Development	Patient history	Family history	Height (cm)	Weight (kg)	HC (cm)	Clinical findings including craniofacial dysmorphia	Other neuo-psychiatric findings
1	f	26	c	Epileptic encephalopathy, early infantile, 26 (#616056)	chr20:47990914; NM_004975.3:c.1183G>A, p.(Gly395Arg)	KCNB1	het	unknown	likely pathogenic	AD	SNV/indel									Severe intellectual disability	F72	Generalized epilepsy	suspected generalized onset seizures (tonic elevation of arms progressing to ictal/possibly postictal oral automatism)	4	no basic posterior rhythm distinguishable, 50% of EEG recording display of bilateral ictal rhythmic epileptiform discharges over frontal/fronto-central leads causing arrest and lowering of head	hemosiderin deposits in right cerebellar hemisphere (potentially a developmental venous anomaly or a cavernoma) (MRI 2017)	normal	3500	50	"normal"	Delayed motor and cognitive development. Motor delay was first noticed at 6 mo. Already in early infancy no seeking of eye contact.	During childhood a right sided inguinal hernia was surgically treated, hypothyroidism with corresponding substitution treatment.	-	170	54	55	thinning hair growth frontally and parietally (helmet-associated?), thumbnails are wide and distal phalanges of the thumbs appear short, thoracic scoliosis + lumbar spinal hyperlordosis.	N: no language but distinct facial expressions and gestures. P: -
3	f	42	c	inv dup 15 syndrome caused by marker chromosome 47,XX	47,XX,+mar.ish dic(15;15)(q13.2;q13.3).arr[GRCh37]15q11.1q13.2(20071673_30371774)x4,15q13.2q13.3(30611102_32514341)x3	triplication 15q11.1q13.2 GABRB3, UBE3A, HERC2 (+ 26 other OMIM genes) duplication 15q13.2q13.3 FAN1, TRPM1 (+ 6 other OMIM gene)		unknown	pathogenic		CNV									Moderate intellectual disability	F71	Focal epilepsy	focal onset motor seizures (tonic and hyperkinetic with impaired awareness)	NA	NA	cerebellar atrophy with characteristic wide fissures of cerebellar vermis and cerebellar hemispheres (MRI 2014)	NA	NA	NA	NA	feeding difficulties in 1st year of life, no other data available	Insulin-dependent diabetes mellitus II, arterial hypertension	-	164	89	57	receding forehead, attached earlobes, mild kyphoscoliosis, edema of lower thighs, obesity (BMI 32).	N: unsteady broad-based gait, speech and comprehension reduced, mild strabismus convergens. P: ID with behavioral problems, often bad tempered
5	m	20	c	MECP2 duplication syndrome (#300260)	arr[GRCh37] Xq28(153274228-153633993)x2	MECP2	hemi	unknown	pathogenic	Xli	CNV									Moderate intellectual disability	F71	Focal epilepsy	focal onset seizures (myoclonic, tonic and focal to bilateral tonic clonic)	20	interictal generalized epileptiform discharges with bifrontal maximum	normal (MRI 2017)	c-section due to breach position	NA	NA	NA	delayed motor skills (walk with 2 y), used to speak short sentences which showed regression in later years	-	ID of mother and maternal half-sister, questionable also maternal grandmother, brother died in the first month of life	171	66	60	macrocephaly, full lips with everted pars mucosa, salivation, large tongue and teeth, hypertelorism with prominent eyes, large ears with posterior rotation, hemangiomas on the ulnar side of the right hand, scoliosis.	N: flexion of knees, broad-based stance, muscular hypotonia with swinging of arms and spasticity of lower extremities, mild strabismus divergens. P: friendly demeanor, one word sentences (car, daddy, etc.)
6	m	44	c	KBG Syndrome (#148050)	chr16: 89350649-89350653; NM_013275.5:c.2297_2300del, p.(Lys766Argfs*10)	ANKRD11	het	DNV	pathogenic	AD	SNV/indel									Moderate intellectual disability	F71	Focal epilepsy	focal onset with impaired awareness to bilateral tonic clonic seizure	2	generalized intermittent slowing (4-6/s, up to 50% of time).	mild Megacisterna magna (MRI 2017)	normal	2800	48	NA	delayed motor skills (walk with 2 y), first words with 4.5 years, first tooth with 1.5 y and at premolar position 35, 45 to date are still only deciduous teeth	inguinal hernias bilaterally were surgically corrected at the age of 5-6 years, with 40 years an ulcerative colitis was diagnosed	Sister has two duplex kidney, while paternal aunt has 3 kidneys	162	68	60	macrocephaly, large protruding and long ears with reduced folding of helix and anthelix, triangular face, 2nd premolar teeth (35,45) are not present and deciduous (75, 85) still in place, small wide feet; single transverse palmar crease left hand.	N: strabismus convergens. P: compulsivity, possibly autism.
7	f	22	c	Epileptic encephalopathy, early infantile, 36 (#300884)	chrX: 110928268; NM_001099922.2:c.320A>G; p.(Asn107Ser)	ALG13	het	DNV	pathogenic	Xli	SNV/indel									Moderate intellectual disability	F71	Focal epilepsy	focal onset seizures with motoric (tonic) symptomatology; possibly focal seizures with impaired awareness and motoric automatism as well as focal to bilateral tonic-clonic	13	intermittent generalized slowing (4-6/s, 30% of time), interictal epileptiform discharges of fronto-central region (right + left side)	normal (MRI 2014)	normal	2750	49	NA	feeding difficulties with frequent diarrhea so switched to lactose free diet until 6th mo, motor and cognitive development delayed (walk: 18 mo, speech: 10 words with 3y, free sitting: 1y)	Frequent pneumonia in childhood (at two months of age severe pneumonia requiring external thoracic drainage and artificial ventilation)	-	157	53	53.5	lordosis, CAL 3x2 cm left umbilical region, clinidactyly of both 5th finger, syndactyly of left 2 & 3 toes.	N: - P: atypical autism
9	f	51	c	PAFAH1B1 mosaic for lissencephaly 1, Subcortical laminar heterotopia (#607432) in a mosaic state	chr17:2569346; NM_000430.3:c.162dup, p.(Trp55Metfs*6)	PAFAH1B1 mosaic (17% allele frequency)	het	mosaic (17% allele frequency)	pathogenic	AD	SNV/indel									Mild intellectual disability	F70	Focal epilepsy (multifocal)	focal onset seizures with impaired awareness and motor (myoclonic, atonic, tonic, automatisms) symptoms as well as focal to bilateral tonic-clonic seizures	3	interictal multifocal and generalized epileptiform discharges	suspected cerebellar atrophy (MRI 2016)	protracted birth and possible Rh-incompatibility of mother	NA	NA	NA	mild cognitive developmental delay was attributed to fall at 3 years. Choreatiforme hyperkinesias began at 40 years and have worsened since then.	Movement disorder with choreatiform hyperkinesias of unclear etiology VNS for epilepsy 2003currently switched off), OSAS with nocturnal CPAP ventilation, recurrent depressive disorder, arterial hypertension	-	164	94	56.5	obesity (BMI 35).	N: fluctuating choreoathetosis. P: initially potentially borderline ID but documented cognitive regression, acoustic hallucinations (psychosis DDx dissociative disorder),
11	m	24	0 + c	unsolved for epilepsy and ID + Arrhythmogenic right ventricular dysplasia 10 (#610193)	x	x	x	x	x	x	NA		yes	DSG2	chr18:29115281-29115304; NM_001943.4:c.1332_1354del; p.(Glu446*)	het	likely pathogenic	AD	SNV	Severe intellectual disability	F72	Focal epilepsy	focal onset seizures with motoric (tonic) features	23	NA	periventricular leucomalacia, cerebral atrophy with widened ventricles and small periventricular cysts (MRI 2017)	preterm delivery due to amniotic rupture in 33rd week of pregnancy, birth via c-section due to breech position (APGAR ?/2/3, cord pH 7,6)	1780	43	29.5	global developmental delay. To today the patient only speaks few words.	hip surgery in the attempt to reposition dislocation	son of the brother (1.5 years old) is slightly delayed in motor and language development Mother: was "mentally ill" at the age of 6 years and was hospitalized, slight hypertelorism, Father: alcoholic and deceased,	154	39	57	slender, high skull, acne face, synophrys; high, narrow palate, narrow upper lip; deep, large, posteriorly rotated ears with weakly developed helix, broad nasal tip. Small stature, cachectic, dislocated hip, dysplastic toenails.	N: spastic tetraparesis with pronounced contractures (proximally stretched, distally flexed), spontaneous nystagmus bilaterally, no sitting, standing or walking possible P: -
17	m	76	c + s	Global developmental delay with impaired intellectual development (#618330) + Deafness, autosomal dominant 13 (#601868)	chr7:101459374; NM_001202543.1:c.63+1G>A; p.? + chr6: 33137622; NM_080680.2c.3676G>A, p.(Glu1226Lys)	CUX1 + COL11A2	het + het	unknown + unknown	pathogenic + VUS	AD + AD	SNV/indel;SNV/indel									Mild intellectual disability	F70	Focal epilepsy (lesional)	focal onset seizures with impaired awareness and motor (automatism) as well as likely anamnestic focal to bilateral tonic-clonic seizures	6	suspected epileptiform discharge fronto-temporally on the left side, slowing of EEG over left fronto-temporal region (6-7/s)	hippocampal sclerosis	mother was 41 years at birth	NA	NA	NA	delayed cognitive development, he frequently exhibited aggressive behavior an less frequently episodes of agitation.	Sensorineural hearing loss. Multiple atheroma (left earlobe and cheek, right forearm, right buttock), total knee replacement surgery at 69 and 72 years of age, arthrosis foot	one sister died at the age of 6 months of pneumonia, mother had been hard of hearing. Both parents are said to shown cognitive deficits and worked as farm hands.	176	85	55	hallux rigidus bilaterally, arched and wide feet bilaterally.	N: hearing disorder, dysarthric speech. P: ID with behavioral disturbance
21	f	19	c (2x)	Coffin-Siris Syndrome 1 (#135900) + Fragile X Syndrome premutation	chr6:157100603; NM_020732.3:c.1540C>T, p.(Gln514*) + 58 repeats	ARID1B + FMR1	het + het	unknown + unknown	likely pathogenic	AD + Xli	SNV/indel;Repeat-Expansion									Moderate intellectual disability	F71	Unknown epilepsy type	unknown onset seizures with unknown semiology	9	NA	normal (MRI 2008)	NA	NA	NA	NA	early childhood cognitive development was delayed was first noted at 6 months.	-	1 maternal brother was "severely handicapped due to birth defects", 1 other maternal brother and sister are attended special education schools	160	66	54	thin upper lip, high palate, small dysplastic helix, perioral hypertrichosis , shortened 5th fingers toenails of 5th toes small.	N: central coordination disorder, distinct bradydysdiadochokinesia, unilateral reduction of muscle strength, no paresis, myopia. P: -
22	m	58	0 + c	unsolved for epilepsy and ID + HNPP due to 17p12 deletion incl. PMP22	x + arr[GRCh37] 17p12(14087468_15471179)x1	x	x + het	x + unknown	x + pathogenic	x + AD	NA;CNV									Severe intellectual disability	F72	Focal epilepsy (lesional)	focal onset seizures with unknown semiology	6	suspected epileptogenic focus in right temporal region	bilateral micro infarcts occipital, focal dilation of the cerebral ventricles. Wedge-shaped infarction zone of the right Capsula externa as well as a small lacunar infarction of the left Putamen (MRI 1996)	Hyperemesis gravidarum during twin pregnancy, birth during 39+1 weeks, twin died in utero and exhibited "3rd degree macerations" at delivery	2300	45	NA	microcephaly was noted at 7 months. early childhood motoric (sit 4 y, stand 5y) and cognitive development was delayed. Continence was reached after 13 y.	Psoriasis vulgaris	-	152	48	50	microcephaly, skull asymmetry, right ear is protruding (left ear attached), small stature.	N: spastic tetraparesis emphasized on left side, coordination disorder, ataxia, strabismus divergens (left eye dominant). P: -
24	m	55	c	GLUT1 deficiency Syndrome 1, infantile onset, severe (#606777) GLUT1 deficiency Syndrome 2, childhood onset (#612126)	chr1:43396355; NM_006516.2:c.458G>T, p.(Arg153Leu)	SLC2A1	het	unknown	likely pathogenic	AD	SNV/indel									Moderate intellectual disability	F71	Generalized epilepsy	generalized onset with motoric features (tonic and tonic-clonic seizures, in the past also myoclonic astatic)	2	continuous slowing (theta-delta) with rarely regular EEG activity, intermittent generalized interictal epileptiform discharges	generalized cerebral atrophy, narrow anterior corpus callosum (MRI 2003)	NA	NA	NA	NA	early childhood motoric and cognitive development was normal until age of 3.5 (could sign and speak well). After a "dementia" process was documented with delayed cognitive function, motoric unrest and phases of aggression.	surgery for partial urethral stricture 23 years of age, moderate mitral valve insufficiency after endocarditis, previous subtotal colectomy at the age of 51 years after non-reducible prolapse of a cecal fistula, chronic clostridial carrier, serial fracture of the vertebral bodies due to osteoporosis	-	172	63	55	kyphoscoliosis, flat and wide feet with pronounced hallux valgus bilaterally.	N: spastic tetraparesis emphasized on the right side. P: ID with behavioral disturbances
25	f	63	c	Mental retardation, autosomal dominant 42 (#616973)	chr1:1736014; NM_002074.4:c.274G>A, p.(Ala92Thr)	GNB1	het	unknown	pathogenic	AD	SNV/indel									Moderate intellectual disability	F71	Focal epilepsy	focal onset seizures with motoric automatism and tonic features as well as focal to bilateral tonic-clonic seizures, frequent Status epilepticus	9	intermittent slowing (5/s, 40-50% of time)	diffuse cerebral atrophy, significant demyelination like seen in chronic vascular insufficiency (MRI 2010)	NA	NA	NA	NA	impaired speech development, requiring speech therapy and special education school for 8 years. She works in a protected work place	Allergy to clonazepam and phenobarbital, subcortical atherosclerotic encephalopathy with increasing cognitive deficits, sick sinus syndrome, stable sarcoidosis with Löfgren's syndrome at 57 years of age, ataxia due to cerebellar atrophy	-	152	62	53	down-slanting palpebral fissures, short stature.	N: ataxia with unsteady and broad-based gait pattern. P: -
27	f	59	c	TANC2-associated epilepsy and intellectual disability (#pending)	chr17:61488901; NM_025185.3:c.3397G>T, p.(Gly1133*)	TANC2	het	unknown	pathogenic	AD	SNV/indel									Moderate intellectual disability	F71	Unknown epilepsy type	unknown onset motoric (tonic-clonic) seizures, previous Status epilepticus	1	NA	NA	NA	NA	NA	NA	early childhood cognitive development was delayed at onset of epilepsy at 17 mo. Went to special education school, yet measurements were discontinued since too "challenging"	recurrent pneumonias in childhood	Father was suffering from epilepsy, unskilled laborer possibly from Brazil. Mother: unskilled worker. Maternal grandfather was suffering from epilepsy. Younger sister was said to have had ID too.	150	72	57	-	N: - P: -
28	m	46	c	PAFAH1B1 mosaic for lissencephaly 1, Subcortical laminar heterotopia (#607432) in a mosaic state	chr17:2541604; NM_000430.3:c.22C>T, p.(Arg8*)	PAFAH1B1 mosaic (12-13 % allele frequency)	het	mosaic (12-13% allele frequency)	likely pathogenic	AD	SNV/indel									Mild intellectual disability	F70	Focal epilepsy	focal onset seizures with motoric automatism and tonic features as well as focal to bilateral tonic-clonic seizures	6	NA	multiple post-contusional white and grey matter changes spanning from frontal to temporal lobe (MRI 2014)	possible thalidomide consumption in pregnancy, finger and toe defects detected at birth	NA	NA	NA	childhood development was normal until the begin of epileptic seizures (Absence-like and tonic-clonic) starting at the age of six and causing difficulties with learning for his 8 years of schooling. Patient can read.	Phimosis	-	180	88	57	hypoplastic or malpositioned fingers/toes or distal ends [x-ray: brachytelephalangia and brachybasophalangia 1 left], partial syndactyly of the 2+3 toes and hand and finger furrows reduced.	N: gait ataxia, slightly internally rotated leg position, moderate bradydysdiadochokinesis bilaterally. mildly dysmetric in the left finger-nose coordination testing. P: ID with behavioral changes
29	f	62	c	Microdeletion syndrome 15q13.3 (#612001)	arr[GRCh37] 15q13.2q13.3(30936285_32514341)x1	FAN1, TRPM1 (+ 5 other OMIM genes)	het	unknown	pathogenic	AD	CNV									Moderate intellectual disability	F71	combined generalized and focal epilepsy	suspected focal onset seizures with motoric (myoclonic) and generalized non-motor (absence-like) as well as motor (tonic-clonic) seizures	18	paroxysmal generalized epileptiform discharges bifrontally, or focally then fronto-central, parietally on the right	likely microangiopathic white matter lesions, mild generalized cerebral atrophy, mild atrophy of cerebellar vermis (MRI 2016)	normal	2500	NA	NA	early childhood development delayed. Walking and first vocalization started at 4 y. she was educated in special education schools and in state homes	Arthrosis of left knee	father unknown. Mother had ID. Three half-brothers and -sisters died as infants. Three additional half-brothers (1 went to special education school) and four half-sisters (1x ID, 1x special education school attempted not continued, 1x special education school). Epilepsy has possibly occurred as well but where unknown.	157	69	52	camptodactyly of the 5th finger bilaterally, hallux valgus bilaterally, edema of the back of the feet.	N: patient exhibits circumduction of the left leg while walking (reported arthrosis of the left knee joint), with 22 J sporadic athetoid dyskinesia of the hands. P: -
32	m	61	c	Fragile X syndrome (#300624)	>280 repeats	FMR1	hemi	unknown	pathogenic	Xli	Repeat-Expansion									Severe intellectual disability	F72	Focal epilepsy	focal onset seizures of unknown semiology, currently seizure free	3	generalized slowing of (5-6/s), rich in artefacts.	Hydrocephalus internus, widened sulci and possibly a malformation corpus callosum, not clearly specified subcortical changes of the frontal lobe and bilateral small hippocampi (MRI 2002)	possibly preterm delivery	NA	NA	NA	NA	Osteogenesis imperfecta tarda	1 stillbirth (6th month) of his mother, 1 healthy sister, father had epilepsy	148	61	56	incomplete dentition with multiple cavities; very large ears. Small stature, wide hands with short fingers and wide, short nails bilaterally, small wide feet (22 cm length) also here wide short nails, no arch of foot, toes overlapping.	N: tetraspastic, no walking possible. P: -
33	f	24	c	Mental retardation, autosomal dominant 18 (#615074)	chr1:153785725; NM_020699.3:c.1419+1G>A, p.?	GATAD2B	het	not maternal	pathogenic	AD	SNV/indel									Moderate intellectual disability	F71	Generalized epilepsy	suspected generalized seizure onset with atypical non-motor (absence-like) seizures and frequent convulsive Status epilepticus	5	generalized slowing (4-5/s, 30%), interictal multifocal and generalized epileptiform discharges	normal (MRI 2016)	thrombosis of the mother during 5th month of pregnancy	3700	51	NA	early childhood cognitive development was delayed.	cleft lip and palate surgery in early childhood with revision septoplasty optimization of left paranasal sinuses at the age of 21 years	Maternal half-brother and half sister: ADHD. Paternal aunt and 2 uncles had cleft palate and lips	164	75	60	macrocephaly, hypertelorism, broad nasal root and tip, downslanting palpebral fissures, scars after surgical correction of cleft lip and palate.	N: significant salivation, nonverbal but understands. P: ID with behavioral disturbances
35	m	56	c	Microdeletion syndrome 15q13.3 (#612001)	arr[GRCh37] 15q13.2q13.3(30943512_32514341)x1	FAN1, TRPM1 (and 5 other OMIM genes)	het	unknown	pathogenic	AD	CNV									Mild intellectual disability	F70	combined generalized and focal epilepsy	focal as well as generalized onset seizures with motor (myoclonic) as well focal to bilateral tonic-clonic seizures.	17	generalized epileptiform discharges lasting up to 1,5 s, clinical non-correlating myoclonia on face and arms.	beginning cerebellar atrophy (MRI 2003)	normal	NA	NA	NA	normal, yet subtle difficulties in school	-	Sister: epilepsy (onset at 18 years), died with 40 years due to status epilepticus, son of this sister had epilepsy during childhood Daughter of the brother: had epilepsy in adulthood Another Sister only had epilepsy during childhood.	187	109	59	deep small eyes, bulbous nose, clinidactyly of the 5th finger bilaterally, edema of lower extremities bilaterally, android obesity (BMI 31)	N: suspected sensory polyneuropathy, spinal stenosis with radicular symptoms. P: recurrent depressive disorder DD Bipolar II disorder, suspected psychogenic non-epileptic seizures
38	f	63	c	Deletion 16p11.2 (incl. STX1B)	arr[GRCh37]16p11.2(30823047_31050033)x1	STXB1, HSD3B7, CTF1 (+ 9 other OMIM genes)	het	unknown	likely pathogenic	AD	CNV									Moderate intellectual disability	F71	Generalized epilepsy	generalized onset motor (tonic-clonic or atonic) seizures	2	interictal generalized epileptiform discharges with frontal maximum (2/s, for 1-2s at a time)	unclear lesion of occipital cortex during MRI 2007 (no contrast was given to differentiate further) (MRI 2007)	NA	NA	NA	NA	no schooling possible	Right-side-accentuated mid-frequency postural tremor, acute kidney failure of unknown origin (assumption systemic disease)at the age of 21 years, formerly diabetes mellitus II	-	146	90	55	epicanthus on childhood photographs which today is no longer visible, short stature, systolic murmur, obesity (BMI 42).	N: - P: -
41	m	77	c + c	Encephalopathy due to GLUT1 deficiency (#606777, #612126) + Cardiomyopathy, familial hypertrophic (#192600)	chr1:43396473; NM_006516.2:c.339del; p.(Ser113Serfs*10)	SLC2A1	het	unknown	likely pathogenic	AD	SNV/indel		yes	MYPBC3	chr11:47373058; NM_000256.3:c.26-2A>G, p.?	het	pathogenic	AD	SNV	Moderate intellectual disability	F71	Unknown epilepsy type	focal onset motor (myoclonic-astatic) seizures	5	interictal generalized epileptiform discharges with frontal maximum	prominent cortical and subcortical atrophy (MRI 1997)	normal	NA	NA	NA	has been living in state or residential homes since his 6th year of life.	Glaucoma and cataract bilaterally	-	160	64	55	cataract, left eye visually smaller than right one, nose shifted to the right side, camptodactyly of left 5th finger	N: spastic tetraparesis accentuated on the right side, strabismus convergens, dysarthric speech, intermittent choreoathetotic movements, hypacusis. P: -
42	f	45	c	Duplication 13q32.1q34 and deletion 18q22.1q23 caused by an unbalanced translocation der(18)t(13;18)(q32.1;q22.1)	46,XX,der(18)t(13;18)(q32.1;q22.1).arr[GRCh37]13q32.1q34(97407986_115103529)x3, 18q22.1q23(62581797_78015180)x1	17,7 Mb duplication 13q32.1q34: COL4A1, PCCA, FGF14 (+ 50 other OMIM genes) 15,4 Mb deletion: RTTN, TSHZ1, CTDP1 (+ 24 other OMIM genes)		unknown	pathogenic		CNV									Moderate intellectual disability	F71	Generalized epilepsy	generalized onset motor (tonic-clonic) seizures while waking up	12	NA	para median infarction of the right Pons, atypical distribution pattern of subcortical gliosis, vasculitis? (MRI 2018)	green amniotic fluid during birth, foot and hand deformity detected at birth	2850	49	NA	childhood photographs indicate epicanthus, global developmental delay (e.g. walking 2.5 years, no schooling)	at 41 years of age the patient suffered a stroke of the right middle cerebral artery with the consequence of left sided hemiparesis mainly involving the arm, at 44 years she had her 2nd stroke	1st pregnancy.: stillbirth in 6th month (male with double cleft); 3rd pregnancy.: stillbirth in 8th month (female, unclear etiology); 4th pregnancy (abortion). 5th pregnancy (abortion due to strong acetone smell of mother and massive vomiting in early pregnancy); paternal uncle of father had ID	150	86	54	synophrys, epicanthus in childhood (today just mild), deep set ears with weakly formed helix, short neck with deep hairline, short stature, proximal broad thumbs and nails, small narrow feet, obesity (BMI 37).	N: hemiparesis accentuated at the arms and mainly on the left side after stroke, since then high pitched voice pitch P: -
48	f	32	c	CEP290-associated intellectual disability, epilepsy and blindness (#610188)	chr12: 88494960, NM_025114.3:c.2991+1655A>G (aka. NM_025114.3:r.2991_2992ins2991+1527_2991+1654, p.Cys998Aspfs*6) + chr12:88462298, NM_025114.3:c.6135+1G>A, p.?	CEP290	comp. het	not maternal + maternal	pathogenic + pathogenic	AR	SNV/indel;SNV/indel									Severe intellectual disability	F72	Focal epilepsy	focal onset seizures with motoric (tonic) features and focal to bilateral tonic-clonic seizures)	11	bifrontal epileptiform discharges	no relevant changes but a small pineal cyst (MRI 1997)	fever of mother during 5th month of pregnancy, prolonged labor	3230	51	32	early childhood motoric and cognitive development was delayed. First words were noted at 36 months.	keratoconus bilaterally with surgical correction in at the age of 12 years, amaurosis of both eyes	bipolar disorder I of father (suicide), multiple paternal uncles and aunts exhibited psychiatric disease like schizophrenia or depression, the daughter of one such aunt had epilepsy with absence and tonic-clonic seizures in childhood; maternal uncle depression (suicide),	169	55	55	synophrys, deep set possibly small eyes.	N: amaurosis of both eyes. P: + autistic disorder (waving arm movements, rocking and circling body movements, vocalization, avoiding body contact).
49	m	26	c (3x)	Microdeletion syndrome 15q13.3 (#612001) Night blindness, congenital stationary (complete), 1C, autosomal recessive (#613216) Tietz albinism-deafness Syndrome (#103500)	- arr[GRCh37] 15q13.2q13.3(30371774_32514341)x1 dn - chr15:31340091; NM_002420.5:c.1557+1G>A; p.? - chr3:70001032; NM_000248.3:c.629A>G, p.(Asn210Ser)	- 2,1 Mb deletion 15q13 incl. FAN1, TRPM1 + 6 other OMIM genes -TRPM1 - MITF	het hemi (2nd allele deleted 15q) het	DNV M DNV	pathogenic -likely pathogenic - likely pathogenic	AD AR AD	CNV;SNV/indel;SNV/indel									Severe intellectual disability	F72	combined generalized and focal epilepsy	focal to bilateral tonic-clonic seizures	16	generalized epileptiform discharges (3-4/s), focal spikes and sharp Waves with fronto-central maximum	small apathogenic porencephal cyst near the parieto-occipital cortex (MRI 2018)	hydronephrosis of mother	4260	54	38	motor and speech delay in first year of life. At 9 months a lacking responds to acoustic stimulus was noted as well as a nystagmus and visual impairment. An ocular albinism, high grade myopia and astigmatism was suspected.	Neurodermatitis of the hands, high-grade visual disturbances (myopia and astigmatism), high-grade hearing impairment, oculogyric crises after neuroleptic therapy	-	180	113	60	macrocephaly, full lips, lower sclera (under lower border of blue iris) visible most times (no ptosis), very fair skin and blond hair, slight freckling at the toe roots, obesity (BMI 35).	N: severe myopia, undirected pendulum nystagmus. Facial hypomimia, no speech but only vocalization, anamnestic hearing disorder. P: behavioral issues with ID
50	m	42	c	Parington Syndrome (#309510)	chrX:25025548; NM_139058.2:c.1128C>G; p.(Phe376Leu)	ARX	hemi	unknown	Likely pathogenic	Xli	SNV/indel									Moderate intellectual disability	F71	Unknown epilepsy type	unknown onset motor (tonic-clonic) seizures	2	NA	normal (MRI 2011)	maternal hypertonia and pyelonephritis (with antibiotics) during 2nd trimenon the twin pregnancy, mother consumed alcohol during pregnancy	1520	NA	NA	early childhood motoric and cognitive development was delayed. First seizure was associated with fever during a bilateral otitis media and bronchitis.	-	Father: alcoholic; 2 sisters one with ID and epilepsy, twin sister of our patient had died at birth ("too small 1 pound"), maternal cousin has died during epileptic seizure.	167	68	54	2 café-au-lait patches (6 cm and 3 cm diameter) on right side of abdomen, contractures of the fingers IV (left hand) and V (bilaterally).	N: strabismus divergens. P: F71
52	f	35	c	Mental retardation, autosomal dominant 39 (#616521)	chr2:1915823; NM_015025.3:c.1672C>T; p.(His558Tyr)	MYT1L	het	DNV	likely pathogenic	AD	SNV/indel									Moderate intellectual disability	F71	Focal epilepsy	focal onset seizures with impaired awareness and motoric (myoclonic) symptoms as well as focal to bilateral tonic-clonic seizures	0	focal epileptiform discharges mainly over right fronto-central region	normal (MRI ?)	mother took phenytoin (2 tablets/d) for epilepsy and had one tonic-clonic seizure during pregnancy, prolonged labor (36 h)	3500	54	NA	global developmental delay (sit 1.5y, walk 2y, speech 4-5y), she still has part of her deciduous and no permanent teeth.	Urticaria pigmentosa	Mother epilepsy with beginning in puberty and since then under medication free of "major seizures and absences"	156	96	58	macrocephaly, slightly upslanting palpebral fissures, round face. CAL on right lower abdomen approx. 7 cm in diameter, obesity (BMI 39).	N: strabismus convergens of left eye, slight ataxia during gait, stance and limb movement, spontaneously speaks short phrases, myopia. P: ID + automatisms (rocking, teeth grinding, unmotivated laughter).
54	f	37	c	Microduplication syndrome 22q11.2 (#608363)	arr[GRCh37] 22q11.21(20312668_21460220)x3	AKT1, INF2, IGHG1 (+12 other OMIM genes)	het	unknown	pathogenic	AD	CNV									Severe intellectual disability	F72	Focal epilepsy	focal onset, motoric (tonic) seizures	0	NA	Hydrocephalus internus et externus e vacuo (? 1987)	birth at 36 weeks due to amniotic rupture, delivery aided by vacuum extractor, well documented "hypoxia of during first day of life" required mechanical ventilation during first day of life	2550	47	NA	seizures started at 6 months of age, special education school for 2 years	Melanoma in situ (buttocks) at age 28	-	160	50	50	microcephaly, deep-set deformed ears (thickened anamnestic after self-injury), thin upper lip, mildly upslanted eyes, slight synophrys, kyphoscoliosis.	N: spastic tetraparesis, convergent strabismus of the left eye, blindness (with optic atrophy unilaterally), suspected hearing impairment. P: -
55	f	61	c (2x)	Epileptic encephalopathy, early infantile, 9 (#300088) + Insulin-like growth factor I, resistance to (#270450)	chrX:99663151; NM_001184880.1:c.445C>G; p.(Pro149Ala) + chr15:99465432; NM_000875.4:c.2257C>T; p.(Arg753*)	PCDH19 + IGF1R	het + het	unknown + unknown	likely pathogenic + likely pathogenic	Xli + AD	SNV/indel;SNV/indel									Mild intellectual disability	F70	Generalized epilepsy	Generalized onset, motoric (tonic-clonic) seizures, with recurrent Status epilepticus in childhood	0	NA	normal (MRI 2010)	normal	NA	NA	NA	first seizure "coincided" with pneumonia at 3 mo of age, at 1 y a meningitis is reported, at 12 y a microcephaly was noted	Diabetes mellitus type II, chronic renal insufficiency and hyperlipidemia	father was likely an alcoholic and is said to have had a mild ID,	153	68	52	microcephaly, short stature.	N: - P: ID plus paranoid schizophrenia
56	f	20	c (2x)	Intellectual developmental disorder with dysmorphic facies and behavioral abnormalities (#18089) and Colorectal cancer, hereditary nonpolyposis, type 5 (#614350) due to Deletion MSH6 und FBXO11	chr2:g.48030320_48040834del NM_000179.2(MSH6):c.3173-239_*6835del, p.0? NM_025133.4(FBXO11): c.1831+96_*4937del, p.0?	MSH6, FBXO11	het	unknown	pathogenic		CNV		yes	MSH6	NM_000179.2(MSH6):c.3173-239_*6835del, p.0?	het	likely pathogenic	AD	CNV	Moderate intellectual disability	F71	combined generalized and focal epilepsy	generalized onset, motoric (tonic-clonic) seizures	6	interictal multifocal and generalized epileptiform discharges, partially rolandic morphology appearing isolated or in paroxysms lasting up to 7 seconds	wide cerebellar sulci near the vermis, malformed cranio-cervical transition zone with basillary impression and atlanto-occipital fusion without sign of stenosis (MRI 2018)	normal	3370	53	NA	early childhood motoric and cognitive development was delayed. Especially a delayed speech development was noted.	secondary enuresis	father: schizoaffective disorder	164	62	50	microcephaly, large protruding ears, deep nasal root, small face with narrow eyes.	N: speaks in simple sentences, slightly dysarthric. Broad-based, forward-bent gait. P: aggressive/disorganized behavior, suspected interictal psychosis
58	f	72	c	Chromosome 1p36 deletion syndrome (#607872) in a mosaic state (44/50 cells)	arr[GRCh37] 1p36.33p36.32(82154_2587026)x1	GABRD, PEX10, GNB1 (+38 other OMIM genes)		mosaic (88% of cells)	pathogenic	AD	CNV									Moderate intellectual disability	F71	Focal epilepsy	unknown onset and unclassified seizure form	0	NA	NA	normal	NA	NA	NA	early childhood development was delayed, yet not specified in files, initially it was suspected that patient was deaf and mute.	Cryptogenic liver cirrhosis (also cause of death), arterial hypertonia, lower lip surgery for lip ulcer, closed pulmonary tuberculosis	-	146	63	50.5	microcephaly, lower lip was surgically corrected after chronic lip biting, short stature, flat and wide feet, obesity (BMI 30).	N: strabismus convergens. P: -
60	m	37	c	Epileptic encephalopathy, early infantile, 26 (#616056)	chr20:47991181; NM_004975.3:c.916C>T, p.(Arg306Cys)	KCNB1	het	not maternal	pathogenic	AD	SNV/indel									Moderate intellectual disability	F71	Generalized epilepsy	suspected generalized onset, with non-motor (eyelid myoclonus) and motor (tonic-clonic) seizures	0	generalized slowing of EEG (5-8/s, 60-70% while awake), with recurrent rhythmic changes not fulfilling the criteria of epileptiform discharges	asymmetry of adipose tissue of sinus cavernosus (sin > dx.), the adipose tissue on the right side is increased like in granulomatous inflammation (MRI 2016)	mother was exposed to smoldering fire in 8th month, green amniotic fluid	3150	50	NA	delayed motor, cognitive and speech development. Speech therapy from 3 years of age. Walking started at 2 years. Special education schooling. Today patient is able to read a few letters, loves to watch movies and take photographs.	suspected Tolosa-Hunt syndrome with incomplete oculomotor nerve palsy and ptosis, anisocoria and adduction deficit of right eye as well as headache at the age of 35 years,	Paternal uncle was born at "7-months", has ID yet now has healthy son	183	109	58	likely lymphedema of the lower extremities bilaterally (right > left), obesity (BMI 32).	N: ptosis on the right. P: -
61	f	57	c	Pseudopseudohypoparathyroidism (#612463)	chr20:57429073-57429081; NM_001077490.2:c.567_574del; p.(Ala190Phefs*784)	GNAS	het	unknown	likely pathogenic	AD	SNV/indel									Mild intellectual disability	F70	Focal epilepsy	focal onset seizure with impaired awareness and motoric automatisms as well focal to bilateral tonic-clonic seizures	2	interictal focal epileptiform discharges over right temporal lobe, ictal EEG onset fronto-centro-temporally on the right during psychomotor seizure	narrow corpus callosum with old lacunar infarction, hippocampal asymmetry (dx<sin.), cerebellar atrophy with large Cisterna magna and only rudimentary Vermis inferior, (MRI 2001)	neonatal seizures, suspected toxoplasmosis	NA	NA	NA	NA	-	father: epilepsy	156	63	53	flat midface.	N: strabismus divergens. P: -
63	f	54	0 + c	unsolved for epilepsy and ID + Charcot-Marie-Tooth Neuropathy, Type 2D (#601472)	x + arr[GRCh37] 7p14.3(30198259_32140526)x1	x + GARS, AQP1, GHRHR (+ 10 other OMIM genes)	x + het	x + unknown	x + pathogenic	x + AD	NA;CNV									Moderate intellectual disability	F71	Focal epilepsy (lesional)	focal onset motor (tonic) seizures, focal onset seizures with motoric automatisms and impaired awareness	2	slowed basal occipital rhythm (7/s), focal epileptiform discharges frontally as well as over right temporal lobe	diffuse gliotic changes of right temporal lobe, possibly hypoxic (MRI 2001)	Tuberculosis of mother	NA	NA	NA	early childhood motoric and cognitive development was delayed. Very pronounced speech delay. Today she is able to fulfill tasks of daily living successfully by herself	Following a right thalamic hemorrhage at age of 49 years the patient exhibits a residual incomplete hemiparesis on the left, arterial hypertension, osteoporosis	According to reports, parents exhibited cognitive deficits too.	155	78	55	obesity (BMI 33).	N: incomplete hemiparesis on the left side with dystonic posturing and movements of the left arm and unsteady gait P: -
65	m	21	c	Epileptic encephalopathy, early infantile, 4 (#612164)	chr9:130430426; NM_003165.3:c.862T>C; p.(Trp288Arg)	STXBP1	het	DNV	likely pathogenic	AD	SNV/indel									Severe intellectual disability	F72	Unknown epilepsy type	unknown onset seizures with motor (tonic, clonic and possibly tonic-clonic) seizures	12	borderline to slowed occipital basic rhythm (7-8/s)	prominent infra- and supratentorial ventricles and sulci (MRI 2011)	pregnancy detected in 22nd week after application of rabies vaccine of mother (dog bite), flue like symptoms with fever in 8th month, green amniotic fluid raised suspicion of infection (antibiotics)	3830	53	35	early on massive increase in weight as well as a global developmental delay was noted at 12 mo. Patient received intensive physiotherapy form here on.	Previous bilateral Orchidopexy at 2 and 3 years of age and Strabismus surgery of the left eye at three years.	younger brother: suspected Beckwith-Wiedemann syndrome, Paternal aunt: multiple miscarriages and children that died in infancy, 2 paternal uncles: died in infancy (1died during febrile seizure, 1 from sudden infant death syndrome)	180	57	57	-	N: spastic tetraparesis with dynamic pes equinus, dyskinetic-myoclonic-ataxic movement pattern with emphasis on the upper body (more pronounced in intentional movements). P:-
66	f	81	c (2x)	Tatton-Brown-Rahman syndrome (#615879) + Epilepsy, focal, with speech disorder and with or without mental retardation (#245570) in a mosaic state (24% allele frequency)	chr2:25471055-25471056; NM_022552.4:c.705del; p.(Glu235Aspfs*81) + chr16:9916247; NM_000833.4:c.2042G>A; p.(Arg681Gln)	DNMT3A + GRIN2A	het + het	unknown + Mosaic (24% allele frequency)	likely pathogenic + likely pathogenic	AD + AD	SNV/indel;SNV/indel									Mild intellectual disability	F70	Focal epilepsy (lesional)	focal onset seizures with aware, non-motor (sensory) Aura; focal onset impaired awareness motoric seizures with automatism, focal to bilateral tonic-clonic seizures	6	serial epileptiform discharges over right temporal region with wide field	porencephalic cyst of the right gyrus parahippocampalis and gliotic change of the surrounding white matter (MRI 2005)	normal	3500	NA	NA	normal childhood development is documented, yet patient was institutionalized at in a psychiatric hospital for 5 years in her mid 20s before moving to residential home.	Osteoporosis, Hypercholesterolemia, obstructive sleep apnea syndrome, arterial hypertension	-	155	76	57	narrow palpebral fissures, round face, prominent upper incisors, right upper abdomen has a pea-sized resistance in the abdominal wall, obesity (BMI 32).	N: mild presbyacusis, bradydysdiadochokinesia on the left. P: ID + organic/DD schizoaffective disorder with depressive episodes with psychotic symptoms 2006,
70	f	28	c	Atypical Chromosome 15q11-q13 duplication syndrome (#608636) due to marker chromosome	47,XX,+der(15)(:q13->q10::q10->q13:).arr[GRCh37] 15q11.1q12(20071673_27916934)x4	marker chromosome with GABRB3, UBE3A, HERC2 (+ 21 other OMIM genes)		not maternal	pathogenic		CNV									Moderate intellectual disability	F71	Focal epilepsy	focal onset seizures with motor (automatisms or tonic) elements	20	interictal generalized slowing with frontal maximum (5/s) and immersed generalized epileptiform discharges with frontal maximum; ictal generalized epileptiform discharges with frontal max.	normal (MRI 2018)	normal	2400	48	NA	cognitive and speech delay was noted early on (first words with 3 years). Early childhood autism was diagnosed and patient received specialized schooling. She currently works in a sheltered work environment.	-	-	158	69	58	macrocephaly, downslanting palpebral fissures, mild retrognatia, mild hallux valgus bilaterally.	N: slowed and shuffled gait with limited arm movement. Speech is monotonous and takes much longer until reply P: reduced avolition and psychomotor slowing.
71	f	28	c	Neurodegeneration with brain iron accumulation 5 (#300894)	chrX:48933049-48933063; NM_007075.3:c.790_803del; p.(lle264Glyfs*38)	WDR45	het	DNV	pathogenic	Xli	SNV/indel									Severe intellectual disability	F72	Unknown epilepsy type	unknown onset and unclassified seizure semiology	2	NA	increased iron accumulation in basal ganglia (MRI 2018)	reported umbilical cord wrapped around neck during delivery but cord pH was "normal"	3070	49	NA	high pitched screams as a newborn, muscular hypotonia at 15 months, at 2-3 years she was able to walk yet regressed by today. she never spoke. She exhibits repetitive stereotypic hand movements and a pendular nystagmus. Hip dysplasia required surgery.	According to family her sense of vision is weak, but she can see and follows her surroundings with eyes	Father has bipolar disorder	147	37	56	freckles with slightly reddish brown hair, paleness fair skin, small fine hands, hypertelorism, teeth are small and pushed forward by tongue, short stature.	N: high grade spastic tetraparesis with progressive swallowing disorder, hearing possibly impaired P: -
73	m	35	c	Epileptic encephalopathy, childhood-onset (#615369)	chr15:93522450; NM_001271.3:c.2813T>C; p.(Leu938Pro)	CHD2	het	DNV	likely pathogenic	AD	SNV/indel									Severe intellectual disability	F72	Generalized epilepsy (encephalopathy)	suspected generalized onset seizures with motor (tonic-clonic and less frequently only tonic) seizures	2	continuous diffuse slowing (3-6/s) with epileptiform discharges, sometimes with unilateral maximum, subclinical generalized seizure pattern with beta frequency	cerebellar atrophy (CT 2011)	normal	3160	49	35	early childhood cognitive development was delayed, while motoric was almost normal. Noted cognitive decline since 19th year of life.	vagus nerve stimulator (VNS)	Daughter of the aunt of the patient's mother also had ID.	164	85	56	synophrys, downslanting palpebral fissures, round face and flat midface, long eyelashes, acrocyanosis (feet), arms always crossed in front of the body and rocking in the upper body, obesity (BMI 32).	N: increase in muscle tone of the left leg compared to the right. P: intellectual decline/dementia, stereotypic behavioral movements (arms always crossed in front of the body and rocking in the upper body)
82	m	51	c	Epilepsy, familial focal, with variable foci 3 (#617118 )	chr16:162741-162745; NM_001077350.2:c.423_426del, p.(Leu142Ilefs*27)	NPRL3	het	not maternal	likely pathogenic	AD	SNV/indel									Moderate intellectual disability	F71	Focal epilepsy (lesional)	focal onset seizures with impaired awareness and motor automatisms/myoclonus as well as focal to bilateral tonic clonic seizures	0	diffuse encephalopathy with slowing and generalized 5-6/s rhythm	previous polymicrogyria of the right frontal lobe that was surgically excised and now displays gliotic change, olivo-ponto-cerebellar atrophy (MRI 2008)	patient vomited blood 3 days after birth, new born seizures began in 2nd week of life	3250	52	36	early childhood motoric, speech and cognitive development was delayed. For unknown reason received prednisolone therapy for many years.	Osteoporosis, fracture of the left femoral neck with necrosis of the femoral head lead to coxarthrosis	-	145	60	54	short stature (only 1.45m, after prednisolone therapy in childhood), small hands and feet (foot size ca. 18cm), barrel-chested.	N: ataxia, dysarthric speech. P: -
83	m	41	c (2x)	Epileptic encephalopathy, early infantile, 6 (Dravet Syndrome) (#607208) + Duplication Xq28 (incl. RAB39B, CLIC2 and VBP1)	chr2:166905439; NM_001165963.1:c.985G>T, p.(Gly329Cys) + arr[GRCh37] Xq28(154402806_154563670)x2	SCN1A + Duplication RAB39B, CLIC2 und VBP1	het. + hemi	DNV + M	pathogenic + likely pathogenic	AD Xli	SNV/indel;CNV									Moderate intellectual disability	F71	combined generalized and focal epilepsy	focal onset seizures possibly aware motor (myoclonic); generalized onset seizures with motor (myoclonic or tonic-clonic) elements, history of febrile seizures, frequent convulsive Status epilepticus	0	focal epileptiform discharges isolated or in series with parietal maximum	normal (MRI 2018)	flue like infection in 4th month of pregnancy	3950	54	NA	first seizure at 5 months. Seizures were myoclonic astatic in childhood. Developmental delay was noted at 2 years.	osteoporosis caused by inactivity, MRSA wound infection of femoral neck fracture at 33 years of age, previous surgery for perforated appendix	maternal uncle: ID and spastic tetraplegic ("Little Syndrome") died with 6 years of age, no spoken language. Paternal grandmother seizure disorder in puberty.	180	90	59	mild pectus excavatum, lumbar kyphosis.	N: dystonic posture of the hands bilaterally, ataxia, walking unsteadily with a walker, no speech but only vocalization sounds and isolated words. P: suspected autism and associated compulsive behavior
85	m	48	c	Microdeletion syndrome 15q13.3 (#612001)	arr[GRCh37] 15q13.2q13.3(30366247_32927476)x1	FAN1, TRPM1 (+ 6 other OMIM genes)	het	unknown	pathogenic	AD	CNV									Mild intellectual disability bordering learning disability	F70/ DD LB	combined generalized and focal epilepsy	suspected generalized onset seizures with motoric (tonic, myoclonic or tonic-clonic) semiology, as well as non motor (Absence-like) seizures,	17	slowing of basic occipital rhythm (5-6/s), significant generalized slowing, rhythmic generalized epileptiform discharges (3-4/s, up to 2 s) once with myoclonic jerks of lower lip, intermittently also focal epileptiform discharges frontally	cerebellar atrophy especially of Vermis superior (MRI 2018)	normal	NA	NA	NA	cognitive and speech delay was noted and special education provided.	Strabismus surgery at the age of 6 years; in infancy surgery for undescended testicles	Mother: epilepsy with "absences"; father: epileptic discharges on EEG only, older brother epilepsy in childhood; younger brother formerly epilepsy and now no more Rx	182	79	61	macrocephaly, transverse palmar crease, ventrally disseminated, scaly, reddish to brownish efflorescence mostly confluent.	N: dissociative ataxia, movement disorder and speech disorder, sometimes seizure-like P: psychogenic non-epileptic seizures
86	m	31	c	GLUT1 deficiency syndrome (#606777, #612126)	chr1:43396314; NM_006516.2:c.499G>C, p.(Gly167Arg)	SLC2A1	het	DNV	likely pathogenic	AD	SNV/indel									Moderate intellectual disability	F71	Focal epilepsy	focal onset seizures with impaired awareness and motor (tonic, atonic) semiology as well as focal to bilateral tonic clonic seizures	0	intermittent, high amplitude, slowing (delta), postictal: delta of the left hemisphere with fronto-central maximum	only unspecific subcortical gliotic changes (MRI 2018)	fever of mother during delivery	2810	48	NA	global developmental delay (walk with ataxia at 18 mo, first words at 2 years)	intermittent incontinence,	mother has melanoma at age 36, father had stroke at 50 years of age, developmental delay of paternal half-brother	193	76	55	muscles: of the legs rather atrophic; tall stature (arm span 196 cm; seat height 91 cm), anamnestically taller than family average. mild pectus excavatum, no arachnodactyly or hyperextensibility of the joints.	N: movement disorder with flaccid and spastic paresis, also postural and intentional tremor and gait ataxia, dysarthria P: likely schizophreniform + depressive symptoms and cognitive decline
88	m	31	c	Mental retardation, autosomal dominant 13 (#614563)	chr14:102453895; NM_001376.4:c.2644C>A, p.(Gln882Lys)	DYNC1H1	het	DNV	likely pathogenic	AD	SNV/indel									Mild intellectual disability	F70	Focal epilepsy (lesional)	focal onset seizure with impaired awareness and motor (atonic and automatisms) elements, recurrent status epilepticus, tendency to fall	0	generalized slowing (theta) with fronto-parietal maximum	parietal pachygyria (MRI 2014)	normal	3200	50	NA	first developmental deficits were noted at 1.5-2 years, when the patient's speech development regressed. The first febrile seizure was observed during 1st year of life followed by afebrile seizures starting age 3.	-	son of the sister had febrile seizure, mother trigeminal neuralgia, grandfather maternally: lymphoma (death at 43 years), maternal grandfather's sister died of breast cancer at about 35 years, father: depression, son of paternal uncle died shortly after birth from uncertain cause, son of paternal aunt is suffering from cystic fibrosis	176	71	56	wide feet and small feet, pectus excavatum, slight gynecomastia while otherwise slim habitus.	N: - P: -
89	m	66	c	Deletion 22q12 incl. DEPDC5	arr[GRCh37] 22q12.2q12.3(32054532_35789869)x1	DEPDC5, FBXO7, SLC5A, LARGE1 (+ 16 other OMIM genes)	het	unknown	pathogenic	AD	CNV									Mild intellectual disability	F70	Focal epilepsy (multifocal)	focal onset seizures with impaired awareness and motor automatisms, recurrent series of seizures (Status epileptics?)	0	interictal generalized epileptiform discharges with frontal and occipital maximum (3-14/s), few focal epileptiform discharges with right or left hemispheric field.	no MRI available due to severe kyphosis, cCT normal (when?)	normal	NA	NA	NA	delayed cognitive development were noted in childhood.	NSTEMI at 65 years of age for coronary 3-vessel coronary disease, tamsulosin therapy for prostate hyperplasia, cyst of left kidney, hard of hearing bilaterally. Femoral neck fracture of right side	younger brother: died in infancy from epileptic seizure. Furthermore, the patient had a sister, who in turn had a daughter, and her daughter had epilepsy and small stature.	169	84	60	macrocephaly, mandibular protrusion. Severe kyphoscoliosis, lower leg edema with slight petechia (left > right), obesity (BMI 30) with slight gynecomastia.	N: strabismus convergens, hearing disorder, standing and walking unsteady, it is noticeable that the right foot (operated leg) is rotated much further outwards, bradydiadochokinesia. P: -
91	m	35	c	Baraitser-Winter Syndrome 1 (#243310)	chr7:5569270; NM_001101.3:c.19G>A, p.(Ala7Thr)	ACTB	het	DNV	likely pathogenic	AD	SNV/indel									Moderate intellectual disability	F71	Focal epilepsy (lesional)	focal onset seizures with motor elements (tonic elevation or myoclonus of the arms) as well as pervious focal to bilateral tonic-clonic seizures	3	intermittent multifocal and generalized slowing (theta), epileptiform discharges over both temporal lobes	complex cortical malformation temporo-occipital including lissencephaly and double cortex (MRI 2018)	protracted labor, green amniotic fluid at 40 weeks. Congenital hip luxation.	3480	51	NA	developmental delay was noted during first year of life, congenital hip luxation was operated on during early childhood and at 20 years, today limited speech and friendly demeanor.	congenital hip luxation with prosthetic replacement in at 22 years of age, multiple traumatic injuries of right knee ligaments	mother has two maternal half-uncles with learning disabilities, maternal uncle: Glioblastoma with 29 years of age, maternal grandfather had colorectal cancer at 54 years of age	166	77	57	deep hairline (forehead + neck), hypertelorism, prominent nasal bridge and upturned tip, slight synophrys, ear lobe crease, CAL on torso, asymmetric hip obliquity, hairy back, arachnodactyly, re-convex scoliosis.	N: tetraspastic with left-sided dominance and accentuation of legs, pelvis is uneven due to difference in leg length, strabismus divergens. P: -
95	m	20	0 + c	unsolved for epilepsy and ID + Short stature with nonspecific skeletal abnormalities (#616255)	x + chr9:35806124; NM_003995.3:c.2266C>T, p.(Gln756*)	x + NPR2	x + het	x + unknown	x + likely pathogenic	x + AD	NA;SNV/indel									Mild intellectual disability bordering learning disability	F70/ DD LB	Generalized epilepsy	generalized onset seizure with motor (myoclonus of hands especially in the mornings or tonic-clonic) elements	18	generalized or focal epileptiform discharges each with a frontal maximum lasting up to 5 s after waking-up in the morning. Once associated with a minute myoclonia of hand	normal (MRI 2016)	preterm delivery (approx. 4 weeks)	NA	NA	NA	walking at 15 mo, first words at 9 mo, specialized schooling for people with learning disability for 9 years, urgently in training to be gardener. Treated with growth hormone for small stature since early childhood.	Orchidopexy as a one year old. Treatment with growth hormone by daily injections from the 4th-8th grade. For several years likely allergic bronchial asthma,	Mother had likely suffered from juvenile myoclonic epilepsy in teens, family is taller than patient despite his hormone therapy	160	68	54	synophrys, small ears with attached earlobes, upslanted palpebral fissures. Small stature even under growth hormone therapy. Pronounced body hair on trunk and extremities; clinodactyly of the 5th finger bds.	N: - P: previous alcohol dependence, currently "controlled consumption".
96	m	39	c	Epileptic encephalopathy, early infantile, 33 (#616409)	chr20:62120394; NM_001958.3:c.1141C>T, p.(Arg381Trp)	EEF1A2	het	not maternal	likely pathogenic	AD	SNV/indel									Mild intellectual disability	F70	Focal epilepsy	focal onset motor (tonic or clonic) seizures, focal to bilateral tonic-clonic seizures, recurrent convulsive Status epilepticus	1	continuous generalized slowing and focal epileptiform discharges (ED) of right centro-parietal to frontotemporal region; also focal ED frontal and temporally or generalized ED (4/s, 1-3 s duration)	mild global cerebral atrophy (MRI 2008)	normal	NA	NA	NA	developmental delay was noted with onset of first febrile seizures during first year of life. Special educative schools for people with intellectual and physical disabilities.	neurodermatitis, anal prolapse in childhood	-	173	68	58	prominent everted large ears, freckles, pectus excavatum, small nails on fingers (except thumbs), nails of 5th toes bilaterally rotated outwards, tapered fingers.	N: strabismus convergens, reduced muscle tone, swinging of extremities when walking . P: ID with suspected autism, among other things aggressive behavioral tendencies
97	m	38	0 + c	unsolved for epilepsy and ID + BRCA2-tumor predisposition (#612555)							NA		yes	BRCA2	chr13:32913794-32913796; NM_000059.3:c.5303_5304del, p.(Leu1768Argfs*5)	het	pathogenic	AD	SNV	Mild intellectual disability	F70	Focal epilepsy (lesional)	focal onset aware seizures with non-motor (sensory) aura, focal onset seizures with impaired awareness and motor elements (automatisms, tonic elements) as well as focal to bilateral tonic-clonic seizures	12	interictal epileptiform discharges over right and left temporal region with a wide field; ictal EEG-onset over left temporo-posterior region	hippocampal sclerosis of left side (MRI 2017)	preterm delivery (week?)	2000	NA	NA	global developmental delay (walk 2 y, speech much later) patient moved into a state -owned care facility early on. Now he lives in assisted living by himself and works as gardener.	In childhood frequent respiratory infections and pneumonias	cognitive deficits of maternal half-sister and -brother,	172	88	55	narrow upper lip vermillion with prominent philtrum, android obesity (BMI 30).	N:- P: recurrent schizophreniform psychosis (Rx olanzapine) + mainly psychogenic seizures (PNES)
98	f	40	c	KBG Syndrome (#148050)	chr16:89346480-89346481; NM_013275.5:c.6469del, p.(Glu2158Lysfs*17)	ANKRD11	het	unknown	likely pathogenic	AD	SNV/indel									Moderate intellectual disability	F71	Focal epilepsy	focal onset motor (tonic) seizures	0	interictal generalized, high amplitude slowing with right occipital maximum but no epileptiform discharges.	normal (MRI 2018)	NA	NA	NA	NA	"cyanotic spells" were noted in perinatal period. Patient grew up on state homes and psychiatric hospitals after her mother was unable to care for her.	diabetes insipidus following multi-organ failure and consecutive hyperosmolar coma at 34 years of age	"multiple" family relatives with ID	141	49	51	microcephaly, thick black hair, deep hairline at forehead and neck, broad nasal bridge and tip with notched midline, large ears. Short stature, small but wide feet, kyphoscoliosis, camptodactyly of the 5th fingers.	N: strabismus divergens. P: stereotypical movements and behavioral patterns (e.g. waving a key ring in front of the face; frequent backward movement of chairs and other furniture in the sense of "cleaning up").
102	m	38	c	Deletion 2q24.3 -2q31.1 (incl. SCN1A) causing a clinical Dravet syndrome	arr[GRCh37] 2q24.3q31.1(166332166_70103336)x1	SCN1A, SCN9A, LRP2 (+ 15 other OMIM genes)	het	not maternal	pathogenic	AD	CNV									Moderate intellectual disability	F71	combined generalized and focal epilepsy	generalized onset seizures with impaired awareness and motor elements as well as focal to bilateral tonic-clonic seizures, febrile seizures, recurrent status epilepticus	0	interictal without relevant changes but postictally after tonic-clonic seizure generalized slowing (6/s) with accentuated slowing over right frontal electrodes (2-3/s)	generalized cerebral atrophy with frontal and parietal maximum (MRI 2018)	prolonged pregnancy (calculated by "4 weeks"), green and smelly amniotic fluid after induced labor	3700	53	NA	global developmental delay from early infancy. Used to be able to write his name and numbers (0-9) when still in school but does not anymore. Febrile seizures starting at 6 mo possibly with teething.	traumatic pulmonary bleeding	-	176	77	57	coarsened facial features, mild pectus excavatum, multiple pigment nevi.	N: - P: very outgoing and cheerful in contact, always replies in phrases, which do not always fit sensibly.
104	m	35	c	Microcephaly 2, primary, autosomal recessive, with or without cortical malformations (#604317)	chr19:36581372-36581375; NM_001083961.1:c.1990_1992del, p.(Lys664del) + chr19:36595669; NM_001083961.1:c.4312-1G>C, p.(?)	WDR62	comp het	M + P	likely pathogenic + pathogenic	AR	SNV/indel;SNV/indel									Mild intellectual disability	F70	Focal epilepsy (lesional)	focal onset seizures with impaired awareness and non-motor elements as well as focal to bilateral tonic-clonic seizures	1	generalized slowing (2-5/s) and epileptiform discharges fronto-centrally, ictal EEG-onset bifronto-central	microcephaly and pachygyria especially of frontal lobe region and less pronounced temporally (MRI 2009)	microcephaly after birth	3850	50	NA	global developmental delay was noted at 9 months, shortly before exhibiting first seizures. Microcephaly at 1 year 10 mo was noted to be 42 cm	-	Sisters (twins) of paternal grandmother: mild ID. Mother: Breast Cancer at 52 years, Maternal aunt had cervical cancer at 50 years	173	55	49	microcephaly, mandibular retrognathia, scoliosis, arachnodactyly with long fingers and toes, slim habitus, large nevi on the trunk and fine, bluish vessels on feet and ankles.	N: formerly hypotonic-ataxic syndrome with coordination disorder, today: only subtle fine tremor to the upper extremes, slightly dysarthric speech. P: ID with psychomotor delay in responds
107	f	45	c	SCN1A-related seizure disorder (#607208)	chr2: 166868792; NM_001165963.1:c. 3706G>C; p.(Ala1236Pro)	SCN1A	het	DNV	likely pathogenic	AD	SNV/indel									Mild intellectual disability	F70	Focal epilepsy (lesional)	focal onset aware seizures with motor elements (tonic) as well as focal to bilateral tonic-clonic seizures that happen in series, febrile seizures in childhood and catamenial increase of seizure frequency	0	interictal epileptiform discharges fronto-temporally (left>right side), ictal EEG onset bitemporal and over left parieto-central region (<1s) while ictal tonic elevation of right arm.	focal cortical dysplasia of the gyrus frontalis superior and medius (MRI 2016)	little child movement;, low puls, high blood pressure, polyuria and emesis the 9 months of pregnancy	3550	52	NA	first seizures possibly in first days of life already. Complicated febrile seizure at 3 months, and many afebrile followed. Frequent in patient treatments caused her to be educated mainly in hospital schools until she was 13 and discontinued schooling.	epileptic surgery and resection of a focal cortical dysplasia with balloon cells (FCD IIb) at 44 years oaf age did not lead to seizure freedom; spondylarthritis (HLA B27 positive) since 21 year of age, recurrent iridocyclitits, T12 fracture and L1 fracture (stable), recurrent cholecystolithiasis	Maternal half-brother of maternal grandmother had mild ID and had a gait disorder.	163	92	57	the toes exhibit large gaps between them, obesity (BMI 35).	N: - P: postictal affective, sometimes delirious symptoms, dissociative seizures (PNES)
108	m	38	c	Epileptic encephalopathy, early infantile, 4 (#612164)	chr9:130438950; NM_003165.3:c.1277T>G, p.(Leu426Arg)	STXBP1	het	M mosaic of mother (35% allele frequency)	likely pathogenic	AD	SNV/indel									Severe intellectual disability	F72	Focal epilepsy	currently focal onset seizures with motor elements of the right arm or leg; focal to bilateral tonic-clonic seizures during childhood	0	slowing (delta) over left temporal region, but mainly continuous theta slowing over bilateral temporo-parieto-occipital regions	normal (MRI 2018)	normal	3400	52	NA	global developmental delay was detected in childhood (unclear when)	Frequent gastroesophageal reflux, wasp venom allergy	Brother also suffered from epilepsy and a severe ID (no walking). Mother: can hardly answer specific questions (possible cognitive deficits?)	184	81	58	coarsened facial features with prominent nose and small deep set eyes, narrow lips, striae abdominal, CAL on the right ankle 3x5 cm), acne face and chest.	N: suspected positive Babinski sign of left foot. (heavy defensive behavior during investigation) P: ID with behavioral stereotypy (manual automatisms, hardly any speech, aggression and restlessness as well as restlessness).
111	m	38	c	Deletion 10q11	arr[GRCh37] 10q11.22q11.23(49201964_51110279)x1,10q11.23(51786463_52479421)x1	10q11.22-q11.23: CHAT, ERCC6, SLC18A3 (+ 7 other OMIM genes) + 10q11.23: ASAH, FAM21A, SGMS1	het + het	unknown	likely pathogenic + VUS	AD	CNV;CNV									Severe intellectual disability	F72	Focal epilepsy (lesional, multifocal)	focal onset seizures with motor elements (tonic or myoclonic) as well as focal to bilateral tonic-clonic seizures	0	multifocal epileptiform discharges (frontally right or left; bifrontally, generalized, centrally, fronto-centro-parietally)	lacunar encephalomalacia after infarction of the left middle cerebral artery consecutively resulting in a septated porencephaly causing an erosion of the scull (MRI 2000)	hyperemesis during whole pregnancy, hypertonia of mother, protracted labor, perinatally first symptoms of abnormal development already	NA	NA	NA	global developmental delay from first few months of life	operative correction of both ankle joints with arthrodesis, VNS implantation at 26 years of age (currently switched off)	Father: seizure during high fever during in 5th grade.	192	89	58	large asymmetrical ears, flat midface with deep set eyes and facial asymmetry, scoliosis, relatively small, wide feet for height with short thick toes.	N: spastic hemiparesis of the right side with broad-base-ataxic gait, speech only "yes"/"no" + sounds, spontaneous nystagmus, P: -
112	f	54	c	Macrocephaly/autism syndrome (#605309)	chr10:89692785; NM_000314.6:c.269T>C, p.(Phe90Ser)	PTEN	het	unknown	likely pathogenic	AD	SNV/indel									Moderate intellectual disability	F71	Focal epilepsy	focal onset seizures with impaired awareness and motor elements (automatisms) as well as focal to bilateral tonic-clonic seizures	47	NA	unspecific subcortical demyelination (MRI 2018)	normal	4000	58	NA	developmental delay was noted in infancy and attributed to "meningitis" when she was 5 months.	endogenous eczema (especially of face, probably in the sense of seborrheic eczema), hearing loss on both sides	Brother: HMSN; maternal uncle: shoe size EU 40, high foot arch, can hardly walk anymore; mother: unsteady gait, small feet; maternal grandmother: slow gait in old age, did not fit into normal shoes,	166	71	59	macrocephaly, asymmetry of the auricles (left > right), almost masculine facial features with scaly facial skin. small highly arched feet (shoe size 37), clearly curved toes 2-5 (hammer toes), big toe protrudes 2-5 by about 1 cm, thighs appear slender.	N: hearing loss bilaterally with tinnitus on the left, facial paresis on the left, gait pattern slightly ataxic. P: -
113	f	29	c	Pontocerebellar hypoplasia type 2A (#277470)	chr17:73518081; NM_207346.2:c.919G>T; p.(Ala307Ser)	TSEN54	hom	M + P	pathogenic	AR	SNV/indel									Severe intellectual disability	F72	Focal epilepsy	focal onset aware seizures motor elements (tonic elements) as well as focal to bilateral tonic-clonic seizures, previous convulsive Status epilepticus	0	postictal slowing over left fronto-temporal region	pontocerebellar atrophy (MRI 2000)	pyelonephritis of mother (antibiotics), increase in toxoplasmosis titer, hypotonia after birth with feeding difficulties	3250	47	36	global developmental delay (no sitting, walking, speaking and no regression to note) first seizures began at 6 mo.	Heart valve prolapse (which unclear), inguinal hernia and shoulder fracture	Daughter of maternal aunt is suffering from fetal alcohol syndrome and has ID. Maternal aunt of father had ID and reached "mental age of an approximately 12-year-old", she was touch-sensitive.	153	39	48	microcephaly, slight synophrys, broad nasal root, lower lip overlapping upper lip, freckles on the face, short stature,	N: tetraspastic with pointed foot while no Babinski sign, strabismus convergens, no language - communicates friendly through laughing and smiling. P: -
114	m	21	c	Mental retardation, autosomal recessive 67 (#618295)	chr11:8016013; NM_003754.2:c.694T>G, p.(Phe232Val)	EIF3F	hom	M + P	pathogenic	AR	SNV/indel									Severe intellectual disability	F72	Focal epilepsy (lesional)	focal onset aware seizures with impaired awareness and motor elements (automatisms) as well as focal to bilateral tonic-clonic seizures	9	focal slowing over frontal lobe and suspected epileptiform discharge over F3	MRI 6 months before seizure onset normal (2004) MRI 2018 showed large tumerous growth with edema (histological meningothelial meningioma WHO I)	newborn jaundice	3490	51	NA	global developmental delay. Multiple pneumonia in early childhood. Parts of symptoms were attributed to neglect by parents and severe hearing impairment.	Hearing disorder bilaterally. Factor S-reduction	father: ID in the family. father of maternal grandmother: stomach cancer at 30 years of age	174	78	54	long eyelashes, slender hands and fingers.	N: patient moves only the left leg forward and then pulls the right leg to the left foot (walking was never different), hearing impairment bilaterally P: ID with atypical autism.
115	f	47	c	Coffin-Siris syndrome 8 (#618362)	chr12:56581030; NM_003075.4:c.172C>T, p.(Gln58*)	SMARCC2	het	M	pathogenic	AD	SNV/indel									Mild intellectual disability	F70	Focal epilepsy	focal to bilateral tonic-clonic seizures	8	NA	normal (MRI 2017)	normal	NA	NA	NA	mild global developmental delay was noted in early childhood. The cleft palate was operated at 6 months.	cleft palate, endometriosis	father: epilepsy at the age of 12 (no contact and now deceased), maternal grandfather epilepsy at the end of 60 years with severe seizures; mother: cognitive deficits (not classified)	165	50	53	nasal hump, ears slightly deep and posteriorly rotated, lordosis, multiple naevi on the trunk, clinodactyly of the 5th fingers, spider veins varices on both lower extremities.	N: subtle postural tremor and intermittently at rest, gang ataxia. P: -
116	f	39	c	KDM5A-associated intellectual disability (candidate gene - publication in review)	chr12:416138; NM_001042603.2:c.4048C>T, p.(Arg1350*)	KDM5A	het	DNV	pathogenic (publication under review)	AD	SNV/indel									Severe intellectual disability	F72	Focal epilepsy	focal onset seizures with motor elements (tonic) as well as focal to bilateral tonic-clonic seizures	0	mild to moderate generalized slowing and generalized epileptiform discharges	bithalamic gliotic change of the pyramidal tract region (MRI 2018)	total arrest of labor (possibly "morphine-delated", since mother accidentally received doubled dose for tocolysis) cyanotic child. Seizures from 1st day of life.	3520	52	"smaller than norm"	a brain bleed was suspected after first seizures and lumbar puncture. Global developmental delay acquisition only single words	-	-	160	51	50.5	microcephaly, full lower lip. Hallux valgus, reduced extensibility of the 2nd toes, small wide hands with large palms and relatively short fingers	N: tetraspasticity accentuated on the left side ( presumably "progressive"). P: -
117	m	28	c	Chromosome 16p11.2 duplication syndrome (#614671)	arr[GRCh37] 16p11.2(29614976_30198151)x3	ALDOA, KIF22, PRRT2 (+ other 19 OMIM genes)	het	unknown	pathogenic	AD	CNV									Mild intellectual disability	F70	Focal epilepsy	focal to bilateral tonic-clonic seizures	14	focal slowing over left hemisphere or temporal region, epileptiform discharge over left hemisphere rarely more localized fronto-centrally or generalized, subclinical seizures with EEG-onset over left hemisphere	normal (MRI 2010)	NA	NA	NA	NA	NA	-	the brother's son had suffered from epilepsy as a child and this had now been "cured"	184	95	53	microcephaly, receding forehead, mandibular retrognathia.	N: double images when looking to the left, nystagmus bilaterally, bradydiadochokinesia, gait ataxia. P: dissociative seizures, panic attacks, agoraphobia, fear of heights
118	f	25	c	Cerebral creatine deficiency Syndrome 1 (#300352)	chrX: 152959363; NM_005629.3:c.1145C>T, p.(Pro382Leu)	SLC6A8	het	M	pathogenic	Xli	SNV/indel									Moderate intellectual disability	F71	Focal epilepsy	focal onset seizures with motor elements (myoclonus of the right arm) while possibly retained awareness, as well as focal to bilateral tonic-clonic seizures during sleep	2	NA	normal (MRI 2013)	normal	3000	52	NA	cognitive deficits were noted before onset of epilepsy at 2.5 years of age.	Hypothyroidism	mother had legal guardian, and clinically at least learning disability, abstinent alcoholic, DM II maternal half-brother: severe mental retardation (cannot speak) and has had 4 epileptic seizures in his life.	152	66	54	short stature, pronounced hair growth on temples, pubic area and lower legs, clinodactyly bilaterally	N: - P: ID with behavioral disturbance
120	f	45	c	Deletion 1q44	arr[GRCh37] 1q44(244511176_246158895)x1 dn	HNRNPU, HNRNPU-AS1, COX20 (+ 5 other OMIM genes)	het	DNV	pathogenic	AD	CNV									Severe intellectual disability	F72	Focal epilepsy	focal onset seizures with impaired awareness and motor elements ( tonic) as well as rarely focal to bilateral tonic-clonic seizures	1	NA	normal (MRI 2008)	normal	2560	48	NA	global developmental delay. First seizure was associated with fever.	Congenital cleft palate, congenital atrial septum defect with surgical treatment in the 7th month of life	Brother of the paternal grandmother has slight ID	143	62	51	microcephaly, flat midface, deep hairline on forehead and neck, anamnestic cleft palate (no insight into mouth), short stature, small hands and feet, obesity (BMI 30).	N: not compliant during examination P: -
121	f	48	c	Mental retardation, autosomal dominant 5 (#612621)	Chr6:33409487; NM_006772.2:c.2250dup, p.(Pro751Alafs*4)	SYNGAP1	het	not maternal	likely pathogenic	AD	SNV/indel									Moderate intellectual disability	F71	Generalized epilepsy	suspected generalized onset with motor (atonic)/non-motor (absence-like) seizures causing falls and/or enuresis	2	suspected phantom sharp waves over posterior leads	cerebral atrophy with enlargement of ventricles (MRI 2015)	"pronounced" cyanosis at birth	4500	52	NA	feeding difficulties in infancy, walking with 2.5-3 years. She is said to have been too weak to be sent to special education school/kindergarten.	-	-	155	76	55	teeth with enlarged interdental spaces, small feet and hands with small fingernails.	N: mixed gait disturbance of unclear etiology. P: ID with autism
122	f	56	c	Chromosome 22q11.2 Deletion Syndrome, proximal to central (#188400)	arr[GRCh37] 22q11.21(18844632_21463730)x1	PRODH, TBX1, COMT, SLC25A1, GP1BB, SCARF2, SERPIND1, SNAP29, HIRA (+35 other OMIM genes)	het	unknown	pathogenic	AD	CNV									Severe intellectual disability	F72	Generalized epilepsy	suspected generalized seizures with motor (myoclonic, tonic) plus possible non-motor (painful) sensations; generalized motor (tonic-clonic) seizures	1	ictal generalized epileptiform discharges with symmetric myoclonia and tonic elevation of arms, suspected painful sensation, yet patient is unable to phrase such feelings	mild generalized atrophy (MRI 2016)	"asphyctic and cyanotic" at birth (first scream after "5 minutes")	2250	43	NA	feeding difficulties, global developmental delay. Patient was weak and small or her age and required bottle feeding until she was 3 years.	right proximal comminuted humerus fracture at 38 years after a fall	Father: seizures until he was 3 years old, was later "easily excitable, and aggressive", increased alcohol consumption. Suicide at 29 years of age paternal aunt: had epileptic seizures and committed suicide at the age of 30	148	52	53	upslanting palpebral fissures with mild epicanthus, short stature, skin dry and scaly especially on the face and body then very dry and papyrus-like.	N: phonation unclear and quietly gait ataxia. P: ID with behavioral disturbance
124	f	67	c	Mental retardation, X-linked 41 (#300849)	chrX:153670753; NM_001493.2:c.1173_1174insACATGAT, p.(Asp392Thrfs*2)	GDI1	het	unknown	pathogenic	Xli	SNV/indel									Mild intellectual disability	F70	Unknown epilepsy type	unknown onset with motor (tonic or tonic-clonic) seizures	10	intermittent slowing generalized, periodically rhythmical frontal slowing (2-4/s), here also immersed or isolated epileptiform discharges	moderate cortical atrophy, post-ischemic change of Cella media and Putamen, severe cerebellar atrophy (MRI 2018)	normal	NA	NA	NA	NA	Arterial hypertension, ovarectomy in her 30s, reflux and Barrett's esophagus, polypectomy in colon transversum (low grade intraepithelial neoplasia) at 66 years of age, recurrent diaphragmatic hernia	Patient has a son (*1974) with ID (whether he has epilepsy is unclear).	150	70	54	downslanting palpebral fissure, short stature, knee joints clearly overextended and left leg rotated outwards, thoracic kyphoscoliosis + cervical lordosis, obesity (BMI 31).	N: dysarthric speech, both without dysmetria or ataxia (despite the severe cerebellar atrophy), the patient is wheelchair dependent (without clear evidence why) P: -
125	m	22	c	TFE3-associated epilepsy and intellectual disability (#pending)	chrX:48895936, NM_006521.5:c.566A>G, p.(Tyr189Cys)	TFE3	hemi	DNV	likely pathogenic	Xli	SNV/indel									Severe intellectual disability	F72	Focal epilepsy	focal onset seizures with impaired awareness and motor elements (myoclonic, tonic) as well as focal to bilateral tonic-clonic seizures	1	diffuse intermittent slowing of EEG with posterior epileptiform discharges	cerebral atrophy (MRI 2019)	hypotrophic newborn with grey perioral region (APGAR 9/9/9 and cord blood 7.26) and placental retention, distended abdomen.	2980	49	33	At 4 months patient was obese and exhibited a hepatomegaly. Global developmental delay was noted during 1st year of life (sit 1.5y, walking only assisted until today, no speech until today).	Umbilical hernia and rectus diastosis in first year of life, hip dysplasia surgically corrected at 7 years. Thumb surgery in childhood. Retinal degeneration and myopia (1 eye -9 diopters, other eye -10 diopters), pubertas praecox, tachycardia with anesthetic induction (on ECG AV-tachycardia), splenomegaly	-	153	55	53	microcephaly, erect brown head hair, synophrys, mild epicanthus, flat midface, anteverted nares, small stature, short broad nails and clubbing of the thumbs, bulging abdomen, mildly displaced anus ventrally	N: spastic tetraparesis, severe myopia, no speech. P: ID with self-injuring behavior in childhood
128	f	22	c	MEPC2-related disorder (atypical - not matching described OMIM-phenotypes)	chrX: 153295922, NM_004992.3:c.1357C>T, p.(Arg453*)	MECP2	het	not maternal	pathogenic	Xli	SNV/indel									Moderate intellectual disability	F71	Focal epilepsy	focal onset seizures with motor elements (atonic) as well as focal to bilateral tonic-clonic seizures	21	intermittent slowing over fronto-central region and epileptiform discharge over left fronto-central area	normal (MRI 2017)	normal	3140	50	NA	global developmental delay was noted at 1.5 years.	AV re-entry tachycardia at 22 years of age.	SIDS of daughter of the maternal uncle. Maternal grandmother had a stroke at 42 years of age.	169	106	58	macrocephaly, obesity (BMI 37)	N: slightly broad-based, with limited arm swing and slightly shortened track width, speech is unclear dysarthric P: -
129	m	19	c	Epilepsy, familial focal, with variable foci 1 (#604364)	chr22:32198757-32198758; NM_001242896.1:c.1018del, p.(Val340Trpfs*11)	DEPDC5	het	M	likely pathogenic	AD	SNV/indel									Mild intellectual disability	F70	Focal epilepsy (lesional)	focal to bilateral tonic-clonic seizures during sleep	0	generalized slowing (10-20% of the time) with epileptiform discharge over right temporal lobe	focal cortical dysplasia temporo-occipital (MRI 2010) now excised	vaginal bleeding during 3rd month of pregnancy, delivery via c-section at 38 weeks due to heart disease of mother	2850	50	NA	early childhood development was delayed. At 3 months a visual impairment was suspected and first seizures observed. At 6 months he exhibited organ failure of unknown etiology and required 14 days of ICU-care. Speech development started at 6 years.	-	mother: heart is "enlarged"	180	116	60	macrocephaly, android obesity (BMI 35).	N: myopia P: atypical autism
133	m	25	c	Epileptic encephalopathy, early infantile, 11 (#613721)	chr2:166164421; NM_021007.2:c.452del, p.(Pro151Leufs*31)	SCN2A	het	DNV	pathogenic	AD	SNV/indel									Severe intellectual disability	F72	Generalized epilepsy (encephalopathy)	generalized onset seizures with motor elements (tonic) as well as tonic-clonic seizures, recurrent seizures in short intervals and convulsive Status epilepticus	9	generalized slowing and frequent mostly generalized epileptiform discharges, encephalopathic EEG	normal (MRI 2002)	normal	3280	52	35	primary motoric delay was noted first at 3 months (muscular hypotonia) and later cognitive deficits became apparent. Diagnosed Kanner autism in early childhood.	-	Father: Hodgkin's disease at 30 J; son of the paternal uncle of the patient's father: "early childhood brain damage", heart defect, fused trachea and esophagus, daughter of the paternal aunt has heart defect, epilepsy, and goes to a special education school	163	66	58	short nose with anteverted nares, sandal gap, pes planus, scoliosis.	N: muscular hypotonia with hyperextensible joints. P: ID with Kanner autism.
135	m	29	c	Bainbridge-Ropers syndrome (#615485)	chr18:31323232-31323239; NM_030632.2: c.3423_3429del; p.(Asn1141Lysfs*113)	ASXL3	het	not maternal	likely pathogenic	AD	SNV/indel									Moderate intellectual disability	F71	Focal epilepsy (lesional)	focal onset seizures with impaired awareness and motor elements (automatisms, tonic)	4	epileptiform discharges centro-temporally with interchanging amplitude maximum during sleep	lacking myelination of large parts of occipital, frontal and parietal lobe, narrow cortex, dilated lateral ventricles (MRI 2002)	in-utero already "abnormality of skull" detected, birth via forceps, postnatally cyanotic (APGAR 6/8/9)	3000	53	35	microcephaly was noticed in early childhood together with delay of motoric and cognitive development.	-	-	163	56	49	microbrachycephaly, long tubular nose with prominent nasal bridge, everted full lower lip, narrow head funnel chest and thoracic kyphosis, clinodactyly of the 5th finger bilaterally.	N: strabismus divergens, intermittent tremor of the arms, gait and stance bent-forward. P: aggressive behavioral tendencies
136	f	48	c	Cornelia de Lange Syndrome 2 (#300590)	chrX:53423489, NM_001281463.1:c.2545C>T, p.(Gln849*)	SMC1A	het	unknown	likely pathogenic	Xli	SNV/indel									Moderate intellectual disability	F71	Unknown epilepsy type	unknown seizure onset with motoric (tonic-clonic) evolution	2	generalized slowing (3-4/s) increasing during the duration of EEG	infratentorial atrophy (MRI 2019)	normal	NA	NA	NA	first seizures were associated with fever and a meningitis was said to have been diagnosed via lumbar puncture.	unclear edema of the lower legs, frequent neurodermatitis	-	156	77	53	short nose with anteverted nares, obesity (BMI 32).	N: spastic paraparesis with bilateral pes equinus. P: -
138	f	29	c	Deletion in 7q21-q22 (incl. CUX1)	arr[GRCh37] 7q21.3q22.1(97691889_101909656)x1	CUX1, MYH16, AP1S1 (+ 70 other OMIM genes)	het	DNV	pathogenic	AD	CNV									Severe intellectual disability	F72	Focal epilepsy	focal onset seizures with impaired awareness and motor (myoclonic/clonic) plus non-motor (vegetative) elements as well as focal to bilateral tonic-clonic seizures	15	suspected epileptiform discharge frontally	mild cerebral atrophy (MRI 2011)	restless leg syndrome and increased blood pressure of mother, delivery at 36 weeks	2580	45	32	Hearing impairment was noted after birth. Pyloric stenosis. Psychomotor delay, myopia and small stature were diagnosed in shortly after.	intense dysmenorrhea and menstrual bleeding with accumulation of seizures around the menstruation (menarche at 12 years of age)	-	134	47	47	microcephaly, deep set small ears, wide set of teeth (flat > bruxism, tipping forward), mild epicanthus, synophrys, short neck, short stature, transverse palmar crease, psoriasis on trunk, overlapping toes.	N: strabismus, stance and gait ataxia, no speech only sounds, hearing impairment. P: stereotypic behaviors incl. bruxism
141	f	53	c	Deletion 12q24.31	arr[GRCh37] 12q24.31(120884328_122830624)x1 dn	SETD1B, HNF1A, ORAI1 (+ 23 other OMIM genes)	het	DNV	pathogenic	AD	CNV									Moderate intellectual disability	F71	Focal epilepsy	focal onset seizures with impaired awareness and motor elements (chin cloni) as well as focal to bilateral tonic-clonic seizures	14	ictal epileptiform discharges bifrontally or generalized with bifrontal maximum (0,5-3 s) while exhibiting myoclonia of chin and turning the eyes upwards	mild microangiopathic change (MRI 2019)	prolonged labor with total arrest, suspected heart defect due to prolonged cyanosis, pneumonia on 2nd day of life	NA	NA	NA	global developmental delay. Patient went so special educational school until she was 13 y.	hyperthyreosis since early childhood, meningitis at 31 years, diabetes mellitus II since she is about 42 years old, vitamin B12 deficiency and vitamin D deficiency,	-	166	66	52	frequently open mouth with large tongue.	N: gait ataxia P: -
142	m	41	c	Waardenburg syndrome, type 1 (#193500) with likely secondary intellectual disability and epilepsy	chr2:223161748, NM_181459.3:c.270C>G, p.(Tyr90*)	PAX3	het	unknown	likely pathogenic	AD	SNV/indel									Severe intellectual disability	F72	Focal epilepsy (lesional)	focal onset seizures with motor elements (atonic) as well as focal to bilateral tonic-clonic seizures	28	slowing over right hemisphere immersed broad sharp waves	old neurosurgical shunt, temporal lobe with cortical and subcortical gliotic changes, suspected Chiari malformation and missing Falx cerebri (CT 2005)	preterm delivery, malformation of lumbar spinal cord was detected at birth	2440	48	NA	myelomeningocele and hydrocephalus were operated within first months of life.	surgery of a myelomeningocele lumbosacral is and internal hydrocephalus with shunt system at 2 months of age, bilateral hearing disorder. bladder required repetitive stone lithotripsy for bladder stones, bladder fundoplication, renal cysts, small testicles and reduced testosterone production	father: congenital hearing impairment, mother: probably congenital hearing disorder and unspecified mental illness	155	64	57	broad nasal root and tip, telecantus, synophrys, full grey head of hair. Small growth, broad short extremities, short fingers and toes with broad nails, scar lumbosacral after surgical correction of the spinal malformation.	N: spastic paraparesis with predominant paralysis and pes equinus, suspected hearing impairment, lack of speech. P: ID with stereotypic movements, likes to touch rough materials
144	m	19	c	Microdeletion 2q22.3-24.1	arr[GRCh37] 2q22.3q24.1(146779528_159213880)x1	MBD5, ORC4, KIF5C (+ other 26 OMIM genes)	het	DNV	pathogenic	AD	CNV									Severe intellectual disability	F72	Unknown epilepsy type	unknown onset and unclassifiable semiology	10	intermittent generalized slowing (7-8/s)	NA	preterm delivery at 35 weeks due to maternal HELLP syndrome	3300	42	37	global developmental delay. He does speak some very few words.	surgery for cryptorchidism, orchidectomy on the right complete AVSD and PDA, persistent mitral valve insufficiency I.°, aortic valve insufficiency I.°	Mild ID of the three paternal half-brothers of the patient's mother.	150	33	47	microcephaly, flat midface, deep hairline in the back, narrow tented upper lip. Small stature, syndactyly on hands and feet (fingers II-IV as well as both toes II-III) with corrective surgery of hands.	N: spastic tetraplegia with flexion contracture of left hip and knee, neurogenic hip maturation disorder, thoracic deformity, scoliosis, Pes equinus P:-
149	f	32	c	Mental retardation, autosomal dominant 13 (#614563)	chr14:102498756; NM_001376.4:c.10031G>A, p.(Arg3344Gln)	DYNC1H1	het	not maternal	pathogenic	AD	SNV/indel									Severe intellectual disability	F72	Focal epilepsy (lesional)	focal onset seizures with impaired awareness and motor elements ( tonic) as well as focal to bilateral tonic-clonic seizures	0	parietal slowing and generalized epileptiform discharges with parieto-central maximum.	parieto-occipital pachygyria (MRI 2010)	"severe vaginal bleeding" at 37+6 weeks, causing labor, newborn jaundice with phototherapy	2750	47	32	delayed psychomotor development. Walking at 3 years, fluent speech was never reached, yet she speaks come words and has a good understanding for spoken language.	mild steatosis hepatis, very strong menses (with need of transfusion), osteoporosis	mother: has bleeding tendency as well and reports an osteoporosis starting before the age of 35 years.	149	87	52	microcephaly, short stature, obesity (BMI 39).	N: strabismus divergens, myopia, few words but good understanding for speech. P: ID with frequently defiant behavior
154	m	29	c	Microduplication 16p13.11 + Microdeletion 16p12.2	arr[GRCh37] 16p13.11(15593292_16291099)x3,16p12.2(21771016_22435811)x1	16p13.11 Microduplication + 16p12.2 Microdeletion	het	unknown	pathogenic	AD	CNV									Severe intellectual disability	F72	Generalized epilepsy (encephalopathy)	focal onset seizures with motor (tonic, myoclonic) or non-motor (behavior arrest) elements	0	diffuse slowing of EEG (2-6/s) with constant generalized epileptiform discharges, rarely are those only fronto-centrally or over left hemisphere.	biparietal and bioccipital atrophy of cortex and subcortical structures, mild demyelination bifrontally, mild to moderate cerebellar atrophy of (MRI 2019)	on 2nd day of life, hypoglycemic episodes with fever,	3450	58	NA	febrile seizure with 3 months in combination with first BNS-seizures. Global developmental delay (e.g. sitting with 2.5 years)	testicular removal after cryptorchidism	-	151	43	50	microcephaly, long large ears with accentuated helix, reddish blond hair, accentuated philtrum. Small stature, body appears disproportionate with long extremities, Pectus carinatum, long slender toes, kyphoscoliosis	N: spastic Tetraparesis P: -

## Sheet: SNV-indel
Individual_ID	Variant_ID	Gene	Zygosity	DNV/M/P/Mosaic	ACMG interpretation	Inheritance	Variant_Type	Explains_NDD	Explains_PartialPhenotype	HGVS_g	Transcript	HGVS_c	HGVS_p	VCF	ClinVarAccession
1	s001	KCNB1	het	unknown	Likely pathogenic	AD	SNV/indel	yes		chr20:g.47990914C>T	NM_004975.3	c.1183G>A	p.(Gly395Arg)	chr20-47990914-C-T	SCV001431658
6	s002	ANKRD11	het	DNV	Pathogenic	AD	SNV/indel	yes		chr16:g.89350650_89350653del	NM_013275.5	c.2297_2300del	p.(Lys766Argfs*10)	chr16-89350649-CTTCT-C	SCV001431659
7	s003	ALG13	het	DNV	Pathogenic	Xli	SNV/indel	yes		chr23:g.110928268A>G	NM_001099922.2	c.320A>G	p.(Asn107Ser)	chrX-110928268-A-G	SCV001431660
9	s004	PAFAH1B1	het	mosaic (17% allele frequency)	Pathogenic	AD	SNV/indel	yes		chr17:g.2569354dup	NM_000430.3	c.162dup	p.(Trp55Metfs*6)	chr17-2569346-G-GA	SCV001431661
17	s005	CUX1	het	unknown	Pathogenic	AD	SNV/indel	yes		chr7:g.101459374G>A	NM_001202543.1	c.63+1G>A	p.?	chr7-101459374-G-A	SCV001431662
17	s006	COL11A2	het	unknown	Uncertain significance	AD	SNV/indel	no	possibly (but VUS)	chr6:g.33137622C>T	NM_080680.2	c.3676G>A	p.(Glu1226Lys)	chr6-33137622-C-T	SCV001431663
21	s007	ARID1B	het	unknown	Likely pathogenic	AD	SNV/indel	yes		chr6:g.157100603C>T	NM_020732.3	c.1540C>T	p.(Gln514*)	chr6-157100603-C-T	SCV001431664
24	s008	SLC2A1	het	unknown	Likely pathogenic	AD	SNV/indel	yes		chr1:g.43396355C>A	NM_006516.2	c.458G>T	p.(Arg153Leu)	chr1-43396355-C-A	SCV001431665
25	s009	GNB1	het	unknown	Pathogenic	AD	SNV/indel	yes		chr1:g.1736014C>T	NM_002074.4	c.274G>A	p.(Ala92Thr)	chr1-1736014-C-T	SCV001431666
27	s010	TANC2	het	unknown	Pathogenic	AD	SNV/indel	yes		chr17:g.61488901G>T	NM_025185.3	c.3397G>T	p.(Gly1133*)	chr17-61488901-G-T	SCV001431667
28	s011	PAFAH1B1	het	mosaic (12-13% allele frequency)	Likely pathogenic	AD	SNV/indel	yes		chr17:g.2541604C>T	NM_000430.3	c.22C>T	p.(Arg8*)	chr17-2541604-C-T	SCV001431668
33	s012	GATAD2B	het	not maternal	Pathogenic	AD	SNV/indel	yes		chr1:g.153785725C>T	NM_020699.3	c.1419+1G>A	p.?	chr1-153785725-C-T	SCV001431669
41	s013	SLC2A1	het	unknown	Likely pathogenic	AD	SNV/indel	yes		chr1:g.43396474del	NM_006516.2	c.339del	p.(Ser113Serfs*10)	chr1-43396473-TC-T	SCV001431670
48	s014	CEP290	comp. het	not maternal	Pathogenic	AR	SNV/indel	yes		chr12:g.88494960T>C	NM_025114.3	c.2991+1655A>G		chr12-88494960-T-C	SCV001431671
48	s015	CEP290	comp. het	maternal	Pathogenic	AR	SNV/indel	yes		chr12:g.88462298C>T	NM_025114.3	c.6135+1G>A	p.?	chr12-88462298-C-T	SCV001431672
49	s016	TRPM1	hemi (2nd allele deleted 15q)	M DNV	Likely pathogenic	AR	SNV/indel	no	yes	chr15:g.31340091C>T	NM_002420.5	c.1557+1G>A	p.?	chr15-31340091-C-T	SCV001431673
49	s017	MITF	het	DNV	Likely pathogenic	AD	SNV/indel	no	yes	chr3:g.70001032A>G	NM_000248.3	c.629A>G	p.(Asn210Ser)	chr3-70001032-A-G	SCV001431674
50	s018	ARX	hemi	unknown	Likely pathogenic	Xli	SNV/indel	yes		NM_139058:c.1128C>G	NM_139058.2	c.1128C>G	p.(Phe376Leu)	chrX-25025548-G-C	SCV001431675
52	s019	MYT1L	het	DNV	Likely pathogenic	AD	SNV/indel	yes		chr2:g.1915823G>A	NM_015025.3	c.1672C>T	p.(His558Tyr)	chr2-1915823-G-A	SCV001431676
55	s020	PCDH19	het	unknown	Likely pathogenic	Xli	SNV/indel	yes		chr15:g.99465432C>T	NM_000875.4	c.2257C>T	p.(Arg753*)	chr15-99465432-C-T	SCV001431677
55	s021	IGF1R	het	unknown	Likely pathogenic	AD	SNV/indel	no	yes	chr23:g.99663151G>C	NM_001184880.1	c.445C>G	p.(Pro149Ala)	chrX-99663151-G-C	SCV001431678
60	s022	KCNB1	het	not maternal	Pathogenic	AD	SNV/indel	yes		chr20:g.47991181G>A	NM_004975.3	c.916C>T	p.(Arg306Cys)	chr20-47991181-G-A	SCV001431679
61	s023	GNAS	het	unknown	Likely pathogenic	AD	SNV/indel	yes		chr20:g.57429074_57429081del	NM_001077490.2	c.567_574del	p.(Ala190Phefs*784)	chr20-57429073-GAGCAGCCA-G	SCV001431680
65	s024	STXBP1	het	DNV	Likely pathogenic	AD	SNV/indel	yes		chr9:g.130430426T>C	NM_003165.3	c.862T>C	p.(Trp288Arg)	chr9-130430426-T-C	SCV001431681
66	s025	DNMT3A	het	unknown	Likely pathogenic	AD	SNV/indel	no	yes	chr2:g.25471056del	NM_022552.4	c.705del	p.(Glu235Aspfs*81)	chr2-25471055-AC-A	SCV001431682
66	s026	GRIN2A	het	Mosaic (24% allele frequency)	Likely pathogenic	AD	SNV/indel	yes		chr16:g.9916247C>T	NM_000833.4	c.2042G>A	p.(Arg681Gln)	chr16-9916247-C-T	SCV001431683
71	s027	WDR45	het	DNV	Pathogenic	Xli	SNV/indel	yes		chr23:g.48933050_48933063del	NM_007075.3	c.790_803del	p.(lle264Glyfs*38)	chrX-48933049-CTTGAGAGCAAAGAT-C	SCV001431684
73	s028	CHD2	het	DNV	Likely pathogenic	AD	SNV/indel	yes		chr15:g.93522450T>C	NM_001271.3	c.2813T>C	p.(Leu938Pro)	chr15-93522450-T-C	SCV001431685
82	s029	NPRL3	het	not maternal	Likely pathogenic	AD	SNV/indel	yes		chr16:g.162742_162745del	NM_001077350.2	c.423_426del	p.(Leu142Ilefs*27)	chr16-162741-GCAGA-G	SCV001431686
83	s030	SCN1A	het	DNV	Pathogenic	AD	SNV/indel	yes		chr2:g.166905439C>A	NM_001165963.1	c.985G>T	p.(Gly329Cys)	chr2-166905439-C-A	SCV001431687
86	s031	SLC2A1	het	DNV	Likely pathogenic	AD	SNV/indel	yes		chr1:g.43396314C>G	NM_006516.2	c.499G>C	p.(Gly167Arg)	chr1-43396314-C-G	SCV001431688
88	s032	DYNC1H1	het	DNV	Likely pathogenic	AD	SNV/indel	yes		chr14:g.102453895C>A	NM_001376.4	c.2644C>A	p.(Gln882Lys)	chr14-102453895-C-A	SCV001431689
91	s033	ACTB	het	DNV	Likely pathogenic	AD	SNV/indel	yes		chr7:g.5569270C>T	NM_001101.3	c.19G>A	p.(Ala7Thr)	chr7-5569270-C-T	SCV001431690
95	s034	NPR2	het	unknown	Likely pathogenic	AD	SNV/indel	no	yes	chr9:g.35806124C>T	NM_003995.3	c.2266C>T	p.(Gln756*)	chr9-35806124-C-T	SCV001431691
96	s035	EEF1A2	het	not maternal	Likely pathogenic	AD	SNV/indel	yes		chr20:g.62120394G>A	NM_001958.3	c.1141C>T	p.(Arg381Trp)	chr20-62120394-G-A	SCV001431692
98	s036	ANKRD11	het	unknown	Likely pathogenic	AD	SNV/indel	yes		chr16:g.89346481del	NM_013275.5	c.6469del	p.(Glu2158Lysfs*17)	chr16-89346481-TC-T	SCV001431693
104	s037	WDR62	comp het	M	Likely pathogenic	AR	SNV/indel	yes		chr19:g.36581378_36581380del	NM_001083961.1	c.1990_1992del	p.(Lys664del)	chr19-36581372-CAGA-C	SCV001431694
104	s038	WDR62	comp het	P	Pathogenic	AR	SNV/indel	yes		chr19:g.36595669G>C	NM_001083961.1	c.4312-1G>C	p.(?)	chr19-36595669-G-C	SCV001431695
107	s039	SCN1A	het	DNV	Likely pathogenic	AD	SNV/indel	yes		chr2:g.166868792C>G	NM_001165963.1	c.3706G>C	p.(Ala1236Pro)	chr2-166868792-C-G	SCV001431696
108	s040	STXBP1	het	M mosaic of mother (35% allele frequency)	Likely pathogenic	AD	SNV/indel	yes		chr9:g.130438950T>G	NM_003165.3	c.1277T>G	p.(Leu426Arg)	chr9-130438950-T-G	SCV001431697
112	s041	PTEN	het	unknown	Likely pathogenic	AD	SNV/indel	yes		chr10:g.89692785T>C	NM_000314.6	c.269T>C	p.(Phe90Ser)	chr10-89692785-T-C	SCV001431698
113	s042	TSEN54	hom	M + P	Pathogenic	AR	SNV/indel	yes		chr17:g.73518081G>T	NM_207346.2	c.919G>T	p.(Ala307Ser)	chr17-73518081-G-T	SCV001431699
114	s043	EIF3F	hom	M + P	Pathogenic	AR	SNV/indel	yes		chr11:g.8016013T>G	NM_003754.2	c.694T>G	p.(Phe232Val)	chr11-8016013-T-G	SCV001431700
115	s044	SMARCC2	het	M	Pathogenic	AD	SNV/indel	yes		chr12:g.56581030G>A	NM_003075.4	c.172C>T	p.(Gln58*)	chr12-56581030-G-A	SCV001431701
116	s045	KDM5A	het	DNV	Pathogenic	AD	SNV/indel	yes		chr12:g.416138G>A	NM_001042603.2	c.4048C>T	p.(Arg1350*)	chr12-416138-G-A	SCV001431702
118	s046	SLC6A8	het	M	Pathogenic	Xli	SNV/indel	yes		chr23:g.152959363C>T	NM_005629.3	c.1145C>T	p.(Pro382Leu)	chrX-152959363-C-T	SCV001431703
121	s047	SYNGAP1	het	not maternal	Likely pathogenic	AD	SNV/indel	yes		chr6:g.33409492dup	NM_006772.2	c.2250dup	p.(Pro751Alafs*4)	chr6-33409487-C-CG	SCV001431704
124	s048	GDI1	het	unknown	Pathogenic	Xli	SNV/indel	yes		chr23:g.153670757_153670758insACATGAT	NM_001493.2	c.1173_1174insACATGAT	p.(Asp392Thrfs*2)	chrX-153670757-T-TACATGAT	SCV001431705
125	s049	TFE3	hemi	DNV	Likely pathogenic	Xli	SNV/indel	yes		chr23:g.48895936T>C	NM_006521.5	c.566A>G	p.(Tyr189Cys)	chrX-48895936-T-C	SCV001431706
128	s050	MECP2	het	not maternal	Pathogenic	Xli	SNV/indel	yes		chr23:g.153295922G>A	NM_004992.3	c.1357C>T	p.(Arg453*)	chrX-153295922-G-A	SCV001431707
129	s051	DEPDC5	het	M	Likely pathogenic	AD	SNV/indel	yes		chr22:g.32198761del	NM_001242896.1	c.1018del	p.(Val340Trpfs*11)	chr22-32198757-CG-C	SCV001431708
133	s052	SCN2A	het	DNV	Pathogenic	AD	SNV/indel	yes		chr2:g.166164423del	NM_021007.2	c.452del	p.(Pro151Leufs*31)	chr2-166164420-AC-A	SCV001431709
135	s053	ASXL3	het	not maternal	Likely pathogenic	AD	SNV/indel	yes		chr18:g.31323235_31323241del	NM_030632.2	c.3423_3429del	p.(Asn1141Lysfs*113)	chr18-31323234-ACTTAGAA-A	SCV001431710
136	s054	SMC1A	het	unknown	Likely pathogenic	Xli	SNV/indel	yes		chr23:g.53423489G>A	NM_001281463.1	c.2545C>T	p.(Gln849*)	chrX-53423489-G-A	SCV001431711
142	s055	PAX3	het	unknown	Likely pathogenic	AD	SNV/indel	yes		chr2:g.223161748G>C	NM_181459.3	c.270C>G	p.(Tyr90*)	chr2-223161748-G-C	SCV001431712
149	s056	DYNC1H1	het	not maternal	Pathogenic	AD	SNV/indel	yes		chr14:g.102498756G>A	NM_001376.4	c.10031G>A	p.(Arg3344Gln)	chr14-102498756-G-A	SCV001431713
11	s057	DSG2	het	unknown	Likely pathogenic	AD	SNV/indel	no	no	chr18:g.29115284_29115306del	NM_001943.4	c.1332_1354del	p.(Glu446*)	chr18-29115283-CATCTGAAATTAAACTTGCAAAAC-C	SCV001431714
41	s058	MYPBC3	het	unknown	Pathogenic	AD	SNV/indel	no	no	chr11:g.47373058T>C	NM_000256.3	c.26-2A>G	p.?	chr11-47373058-T-C	SCV001431715
97	s060	BRCA2	het	unknown	Pathogenic	AD	SNV/indel	no	no	chr13:g.32913795_32913796del	NM_000059.3	c.5303_5304del	p.(Leu1768Argfs*5)	chr13-32913794-CTT-C	SCV001431716

## Sheet: key
	Color codes applied
	key patient data
	diagnosis given, details of NDDE diagnosis
	degree of intellectual disability
	information regarding epilepsy syndrome
	anamnestic data on childhood development
	current clinical data at the age of recruitment
	Abbreviations
DNV	de novo variant
M	maternally inherited
P	paternally inherited
hemi	hemizygous
het	heterozygous
hom	homozygous
comp het	compound heterozygous
AD	autosomal dominant
AR	autosomal recessive
Xli	X linked
-	no relevant findings
NA	no data available
x	variable for unsolved
