# Supplementary material for: The genetic landscape of intellectual disability and epilepsy in adults and the elderly: a systematic genetic work-up of 150 individuals
Source: Genet Med. 2021 Apr 28;23(8):1492–7. doi: 10.1038/s41436-021-01153-6 (PMC8354852; doi:10.1038/s41436-021-01153-6)
Supplement: Supplementary file 3 — Supplement 3 - genotype phenotype correlation and therapy [file 41436_2021_1153_MOESM3_ESM.xlsx]

## Sheet: therapeutic consequences
SNV/gene	CEBM Level of Evidence - therapeutic consequence		Reference source		Reference source (detailed)
ACTB	IIIb IV IV V	regular audiometry (33 % sensorineural hearing loss, possibly progressive) regular orthopedic evaluation (possibly slow myopathic process) increased awareness for hematological malignancies (chronic fever, physical deterioration) coloboma/microphthalmia: ophthalmological examination for glaucoma, ocular hypertension	Yates et al. 2016		Yates TM, Turner CL, Firth HV, Berg J, Pilz DT. Baraitser-Winter cerebrofrontofacial syndrome: Baraitser-Winter cerebrofrontofacial syndrome. Clin Genet. 2017;92(1):3-9. doi:10.1111/cge.12864
ALG13	IV V	increased awareness to spontaneous hypoglycemia weakened immune system mTOR in vivo (mice) studies under way	Hamici et al. 2017 Gao et al. 2019		Hamici S, Bastaki F, Khalifa M. Exome sequence identified a c.320A > G ALG13 variant in a female with infantile epileptic encephalopathy with normal glycosylation and random X inactivation: Review of the literature. European Journal of Medical Genetics. 2017;60(10):541-547. doi:10.1016/j.ejmg.2017.07.014 Gao P, Wang F, Huo J, et al. ALG13 Deficiency Associated with Increased Seizure Susceptibilit…
ANKRD11	IIIb(") IIIa IIIa IV	Growth hormone substitution in puberty regular ophthalmological examination (cataract/myopia/megalocornea) psychiatric guidance for behavioral issues (autism in 50-70%) regular dental visits due to enamel hypoplasia and oligodontia	Reynaert et al. 2015 Morel Swols et al. 2017 Kang et al. 2019		Reynaert N, Ockeloen CW, Sävendahl L, et al. Short Stature in KBG Syndrome: First Responses to Growth Hormone Treatment. Horm Res Paediatr. 2015;83(5):361-364. doi:10.1159/000380908 Morel Swols D, Foster J, Tekin M. KBG syndrome. Orphanet J Rare Dis. 2017;12(1):183. doi:10.1186/s13023-017-0736-8 Kang Y, He D, Li Y, et al. A heterozygous point mutation of the ANKRD11 (c.2579C>T) in a Chinese patie…
CACNA1A	IIIb	no Phenytoin	Spacey 2015 (Genereviews)		Spacey S. Episodic Ataxia Type 2. University of Washington, Seattle; 2015. Accessed July 30, 2020. https://www.ncbi.nlm.nih.gov/books/NBK1501/
CEP290	IIIb IIIb IIIb	avoid nephrotoxic and hepatotoxic medication (e.g. NSAIDs) regular evaluation of kidney and liver function and morphology ophthalmological follow up on regular basis	Parisi et Glass 2017 (Genereviews)		Parisi M, Glass I. Joubert Syndrome. University of Washington, Seattle; 2017. Accessed July 30, 2020. https://www.ncbi.nlm.nih.gov/books/NBK1325/
CHD2	IIIb(*) IV	evaluation of photosensitivity and preventative measures VPA, LEV are favorable	Galizia et al. 2015, Chen et al. 2019		Galizia EC, Myers CT, Leu C, et al. CHD2 variants are a risk factor for photosensitivity in epilepsy. Brain. 2015;138(5):1198-1208. doi:10.1093/brain/awv052 Chen J, Zhang J, Liu A, et al. CHD2‐related epilepsy: novel mutations and new phenotypes. Dev Med Child Neurol. Published online November 2019:dmcn.14367. doi:10.1111/dmcn.14367
COL11A2	IIIa(*")	regular otolaryngologic check ups and hearing aid if they are an option
DEPDC5	IIIb V V IV(*)	epileptic surgery ketogenic diet to influence mTOR mTORC1 inhibitor treatment has been suggested (Trials Recruiting for FCD) increased risk of SUDEP may be reduced by Epicare etc,	Baulac et Weckhuysen 2015 (Genereviews) Li et al. 2020 Baldassari et al. 2018		Baulac S, Weckhuysen S. DEPDC5-Related Epilepsy. University of Washington, Seattle; 2016. Accessed July 30, 2020. https://www.ncbi.nlm.nih.gov/books/NBK385626/ Li R, Liu Y, Liu H, Li J. Ketogenic diets and protective mechanisms in epilepsy, metabolic disorders, cancer, neuronal loss, and muscle and nerve degeneration. J Food Biochem. Published online January 14, 2020. doi:10.1111/jfbc.13140 Balda…
DNMT3A	IIIb	possibly increased risk for adult AML and myelodysplastic syndrome	Tatton-Brown et al. 2018		Tatton-Brown K, Zachariou A, Loveday C, et al. The Tatton-Brown-Rahman Syndrome: A clinical study of 55 individuals with de novo constitutive DNMT3A variants. Wellcome Open Res. 2018;3:46. doi:10.12688/wellcomeopenres.14430.1
FMR1	IIIb IIIb V V V	metformin improved behavior 6 patients with Fragile X Syndrome within several months regular evaluation aortic dilatation or valvular changes (possibly antibiotic prophylaxis) alleviated impaired core phenotype, neuroprotective, promoted neurogenesis and extended life span (clinical trials recruiting) in vivo link to mTORC1 (rapamycin derivative temsirolimus improved cognitive function and lowere…	Dy et al. 2018, Gantois et al. 2019		Dy ABC, Tassone F, Eldeeb M, Salcedo-Arellano MJ, Tartaglia N, Hagerman R. Metformin as targeted treatment in fragile X syndrome: DY et al. Clin Genet. 2018;93(2):216-222. doi:10.1111/cge.13039 Gantois I, Popic J, Khoutorsky A, Sonenberg N. Metformin for Treatment of Fragile X Syndrome and Other Neurological Disorders. Annu Rev Med. 2019;70(1):167-181. doi:10.1146/annurev-med-081117-041238
GNAS	IIIb IIIa(")	avoid increased phosphorus intake when persistently elevated, multiple consequences in PHP-Phenotype but we have PPHP	Haldeman-Englert et al. 2017 (Genereviews)		Haldeman-Englert CR, Hurst AC, Levine MA. Disorders of GNAS Inactivation. University of Washington, Seattle; 2017. Accessed July 30, 2020. https://www.ncbi.nlm.nih.gov/books/NBK459117/
GRIN2A	IIIb	memantine	Pierson et al. 2014		Pierson TM, Yuan H, Marsh ED, et al. GRIN2A mutation and early-onset epileptic encephalopathy: personalized therapy with memantine. Ann Clin Transl Neurol. 2014;1(3):190-198. doi:10.1002/acn3.39
MECP2	IIIb	no QTc relevant drugs	Kaur et Christodoulou 2019 (Genereviews) Crosson et al. 2017		Kaur S, Christodoulou J. MECP2 Disorders. University of Washington, Seattle; 2019. Accessed July 30, 2020. https://www.ncbi.nlm.nih.gov/books/NBK1497/ Crosson J, Srivastava S, Bibat GM, et al. Evaluation of QTc in Rett syndrome: Correlation with age, severity, and genotype: Rett syndrome QTc. Am J Med Genet. 2017;173(6):1495-1501. doi:10.1002/ajmg.a.38191
MITF	IIIa(*)	Skin checks, prevent sunburn	Miraldi et al. 2018 Ainger et al. 2017 Leclerc et al. 2017		Miraldi Utz V, Pfeifer W, Longmuir SQ, Olson RJ, Wang K, Drack AV. Presentation of TRPM1-associated Congenital Stationary Night Blindness in Children. JAMA Ophthalmol. 2018;136(4):389. doi:10.1001/jamaophthalmol.2018.0185 Ainger SA, Jagirdar K, Lee KJ, Soyer HP, Sturm RA. Skin Pigmentation Genetics for the Clinic. Dermatology. 2017;233(1):1-15. doi:10.1159/000468538 Leclerc J, Ballotti R, Bertolo…
MYT1L	IIIa(*)	avoid medication increasing obesity, dietary counselling	Windheuer et al. 2020		Windheuser IC, Becker J, Cremer K, et al. Nine newly identified individuals refine the phenotype associated with MYT1L mutations. Am J Med Genet. Published online February 17, 2020:ajmg.a.61515. doi:10.1002/ajmg.a.61515
NPR2	IIIb(")	responds well to growth hormone in childhood	Plachy et al. 2020		Plachy L, Dusatkova P, Maratova K, et al. NPR2 Variants Are Frequent among Children with Familiar Short Stature and Respond Well to Growth Hormone Therapy. The Journal of Clinical Endocrinology & Metabolism. 2020;105(3):dgaa037. doi:10.1210/clinem/dgaa037
NPRL3	IIIb IIIb V V	everolimus epileptic surgery ketogenic diet to influence mTOR mTOR activation under investigation	Vawter-Lee et al. 2019		Vawter-Lee M, Franz DN, Fuller CE, Greiner HM. Clinical Letter: A case report of targeted therapy with sirolimus for NPRL3 epilepsy. Seizure. 2019;73:43-45. doi:10.1016/j.seizure.2019.10.007
PAX3	IV(*)	regular evaluation of polycystic kidneys and kidney function	Jankauskiene et al. 1997		Jankauskiene A, Dodat H, Deiber M, Rosenberg D, Cochat P. Multicystic dysplastic kidney associated with Waardenburg syndrome type 1. Pediatr Nephrol. 1997;11(6):744-745. doi:10.1007/s004670050380
PCDH19	IIIb	cohort data suggesting LEV, CLB and bromide to be efficient (but no systematic review)	Sadleir et al. 2020 Samanta 2019		Sadleir LG, Kolc KL, King C, et al. Levetiracetam efficacy in PCDH19 Girls Clustering Epilepsy. European Journal of Paediatric Neurology. 2020;24:142-147. doi:10.1016/j.ejpn.2019.12.020 Samanta D. PCDH19-Related Epilepsy Syndrome: A Comprehensive Clinical Review. Pediatric Neurology. Published online November 2019:S0887899419309269. doi:10.1016/j.pediatrneurol.2019.10.009
PTEN	IIIb V	cancer screening mTOR2 inhibitors	Tan et al. 2012 Eng 2016 (Genereviews) Kato 2018 Chen et al. 2019		Tan M-H, Mester JL, Ngeow J, Rybicki LA, Orloff MS, Eng C. Lifetime Cancer Risks in Individuals with Germline PTEN Mutations. Clinical Cancer Research. 2012;18(2):400-407. doi:10.1158/1078-0432.CCR-11-2283 Eng C. PTEN Hamartoma Tumor Syndrome. University of Washington, Seattle; 2016. Accessed July 30, 2020. https://www.ncbi.nlm.nih.gov/books/NBK1488/ Kato K, Mizuno S, Inaba M, et al. Distinctive …
SCN1A	Ia Ia Ib IIIa IIIb IV(*)	stiripentol (+ valproate + clobazam) fenfluramine + stiripentol cannabidiol no sodium channel blockers prevent febrile infections by vaccination and temperature control increased risk of SUDEP may be reduced by EpiCare etc.,	Chiron et al. 2000 Brigo et al. 2017 Nabbout et al. 2020 Chiron 2019 Devinsky et al. 2017 Guerrini et al. 1998 Brunklaus et al. 2012		Chiron C, Marchand M, Tran A, et al. Stiripentol in severe myoclonic epilepsy in infancy: a randomised placebo-controlled syndrome-dedicated trial. The Lancet. 2000;356(9242):1638-1642. doi:10.1016/S0140-6736(00)03157-3 Brigo F, Igwe SC, Bragazzi NL. Antiepileptic drugs for the treatment of infants with severe myoclonic epilepsy. Cochrane Epilepsy Group, ed. Cochrane Database of Systematic Review…
SCN2A	IIIa IIIb IIIb	sodium channel blockers dopaminergic drugs phenytoin and carbamazepine	Wolff et al. 2017 Horvath et al. 2016 Dilena et al. 2016		Wolff M, Johannesen KM, Hedrich UBS, et al. Genetic and phenotypic heterogeneity suggest therapeutic implications in <i>SCN2A-related disorders. Brain. 2017;140(5):1316-1336. doi:10.1093/brain/awx054; Horvath GA, Demos M, Shyr C, et al. Secondary neurotransmitter deficiencies in epilepsy caused by voltage-gated sodium channelopathies: A potential treatment target? Molecular Genetics and Metabolis…
SLC2A1	lla V V	ketogenic diet Triheptanoin (in clinical trial likely just limited effect) gene and protein replacement in mice models	Wang et al. 2015 (Genereviews) Schwantje et al. 2019 Sandu et al. 2019 Koch et Weber 2018 Tang et al. 2019		Wang D, Pascual JM, Vivo DD. Glucose Transporter Type 1 Deficiency Syndrome. University of Washington, Seattle; 2018. Accessed July 30, 2020. https://www.ncbi.nlm.nih.gov/books/NBK1430/ Schwantje M, Verhagen LM, Hasselt PM, Fuchs SA. Glucose transporter type 1 deficiency syndrome and the ketogenic diet. Jrnl of Inher Metab Disea. Published online November 13, 2019:jimd.12175. doi:10.1002/jimd.121…
SLC6A8	IIIb	creatine monohydrate, high dose L-arginine, L-glycine supplementation and specialized care in metabolism unit/out-patient clinic	Mercimek-Mahmutoglu et Salomons 2015 (Genereviews) Dunbar et al. 2014 Rostami et al. 2019		Mercimek-Mahmutoglu S, Salomons GS. Creatine Deficiency Syndromes. University of Washington, Seattle; 2015. Accessed July 30, 2020. https://www.ncbi.nlm.nih.gov/books/NBK3794/ Dunbar M, Jaggumantri S, Sargent M, Stockler-Ipsiroglu S, van Karnebeek CDM. Treatment of X-linked creatine transporter (SLC6A8) deficiency: systematic review of the literature and three new cases. Molecular Genetics and Me…
SMC1A	V	in vivo (zebrafish) studies suggest that antioxidant therapy may improve phenotype (L-Leucin and LiCl)	Sarogni et al. 2019		Sarogni P, Pallotta MM, Musio A. Cornelia de Lange syndrome: from molecular diagnosis to therapeutic approach. J Med Genet. Published online November 8, 2019:jmedgenet-2019-106277. doi:10.1136/jmedgenet-2019-106277
STXBP1	V	in vivo models suggesting superior effect of LEV on seizures and movement disorder	O'Brien et al. 2019 Stamberger et al. 2016 Uddin et al. 2017 Khaikin et Mercimek-Mahmutoglu 2016 (Genereviews) Kovecevic et al. 2018		The DDD Study, O’Brien S, Ng-Cordell E, Astle DE, Scerif G, Baker K. STXBP1-associated neurodevelopmental disorder: a comparative study of behavioural characteristics. J Neurodevelop Disord. 2019;11(1):17. doi:10.1186/s11689-019-9278-9 Stamberger H, Nikanorova M, Willemsen MH, et al. STXBP1-encephalopathy: A neurodevelopmental disorder including epilepsy. Neurology. 2016;86(10):954-962. doi:10.12…
SYNGAP1	IV V	cohort data available (but no systematic review) link to mTOR pathway via ERK pathway established	Holder et al. 2019 (Genereviews), Agarval et al. 2019		Holder JL Jr., Hamdan FF, Michaud JL. SYNGAP1-Related Intellectual Disability. University of Washington, Seattle; 2019. Accessed July 30, 2020. https://www.ncbi.nlm.nih.gov/books/NBK537721/ Agarwal M, Johnston MV, Stafstrom CE. SYNGAP1 mutations: Clinical, genetic, and pathophysiological features. Int j dev neurosci. 2019;78(C):65-76. doi:10.1016/j.ijdevneu.2019.08.003
TPRM1	V(*)	regular eye evaluations for if progressive retinal degeneration	Al-Hujaili et al. 2019		Al-Hujaili H, Taskintuna I, Neuhaus C, Bergmann C, Schatz P. Long-term follow-up of retinal function and structure in TRPM1- associated complete congenital stationary night blindness. Molecular Vision. Published online 2019:8.
TSEN54	IIIb IIIb IIIb	AED cohort data suggesting superior effects of PB+TPM dystonic crisis and choreoathetosis improved upon administration of Levodopa degenerative disease requiring regular evaluation for sleep apnea and rhabdomyolysis during infection	Sanchez-Albisua et al. 2014 Grosso et al. 2002 van Dijk et Baas 2020 (Genereviews)		Sánchez-Albisua I, Frölich S, Barth PG, Steinlin M, Krägeloh-Mann I. Natural course of pontocerebellar hypoplasia type 2A. Orphanet J Rare Dis. 2014;9:70. doi:10.1186/1750-1172-9-70 Grosso S, Mostadini R, Cioni M, Galluzzi P, Morgese G, Balestri P. Pontocerebellar hypoplasia type 2: further clinical characterization and evidence of positive response of dyskinesia to levodopa. J Neurol. 2002;249(5…
WDR45	IIIb IIa	L-Dopa may attenuate parkinsonism (rigidity, affect, bradykinesia, appetite, interest) degenerative disease requiring regular follow-up (swallowing studies to asses need for mechanical ventilation, botulinum toxin, etc.)	Stige et al. 2018		Stige KE, Gjerde IO, Houge G, Knappskog PM, Tzoulis C. Beta-propeller protein-associated neurodegeneration: a case report and review of the literature. Clin Case Rep. 2018;6(2):353-362. doi:10.1002/ccr3.1358
CNV	CEBM Level of Evidence - therapeutic consequence		Reference source (short)		Reference source (extended)
15q13.3 microdeletion syndrome	V	avoid cannabis derivatives due to increased risk of schizophrenia	Van Bon et al. 2015 (Genereviews)		Van Bon BW, Mefford HC, Vries BB de. 15q13.3 Microdeletion. University of Washington, Seattle; 2015. Accessed July 30, 2020. https://www.ncbi.nlm.nih.gov/books/NBK50780/
invdup 15 syndromes	IV	cohort data for AEDs available, possible link to GABA receptor suspected	Verrotti et al. 2017		Verrotti A, Sertorio F, Matricardi S, Ferrara P, Striano P. Electroclinical features of epilepsy in patients with InvDup(15). Seizure. 2017;47:87-91. doi:10.1016/j.seizure.2017.03.006
MECP2 duplication syndrome	IIIb	frequent resp. infections as a primary cause of premature death warranting quick intervention & vaccination	Van Esch 2014 (Genereviews) Lim et al. 2017 Miguet et al. 2018		Van Esch H. MECP2 Duplication Syndrome. University of Washington, Seattle; 2020. Accessed July 30, 2020. https://www.ncbi.nlm.nih.gov/books/NBK1284/ Lim Z, Downs J, Wong K, Ellaway C, Leonard H. Expanding the clinical picture of the MECP2 Duplication syndrome: Expanding the clinical picture of the MECP2 Duplication syndrome. Clin Genet. 2017;91(4):557-563. doi:10.1111/cge.12814 Miguet M, Faivre L…
22q11.2 deletion syndrome	IIIb IIIa	immune deficiency and recurrent infections warranting quick interventions calcium supplementation if deprived (together with endocrinological plus nephrological control)	Burnside et al. 2015 Cheung et al. 2014		Burnside RD. 22q11.21 Deletion Syndromes: A Review of Proximal, Central, and Distal Deletions and Their Associated Features. Cytogenet Genome Res. 2015;146(2):89-99. doi:10.1159/000438708 Cheung ENM, George SR, Costain GA, et al. Prevalence of hypocalcaemia and its associated features in 22q11·2 deletion syndrome. Clin Endocrinol. 2014;81(2):190-196. doi:10.1111/cen.12466
17p12 deletion (incl. PMP22)	IIIIb (*)	care during regressive palsies and avoidance of their risk factors	van Paassen et al. 2014		van Paassen BW, van der Kooi AJ, van Spaendonck-Zwarts KY, Verhamme C, Baas F, de Visser M. PMP22 related neuropathies: Charcot-Marie-Tooth disease type 1A and Hereditary Neuropathy with liability to Pressure Palsies. Orphanet J Rare Dis. 2014;9(1):38. doi:10.1186/1750-1172-9-38
1p36 microdeletion syndrome	IV	cohort data available AED	Greco et al. 2017		Greco M, Ferrara P, Farello G, Striano P, Verrotti A. Electroclinical features of epilepsy associated with 1p36 deletion syndrome: A review. Epilepsy Research. 2018;139:92-101. doi:10.1016/j.eplepsyres.2017.11.016
ACMG genes	CEBM Level of evidence assumed Ia since ACMG secondary finding	(all assumed Ia since ACMG)
BRCA2		screening, prophylactic surgery, PARP-inhibitors, prostate cancer screening
DSG2		cardiac protective measures like e.g. beta blockers all the way to pacemaker, echocardiography/cardiac MRI, ECG
MYPBC3		preventive pharmacotherapy
MSH6		colonoscopy, endometrial cancer screening, urinary cytology for cancer prevention of urogenital tract (kidney and bladder)
CEBM levels	according to http://www.cebm.net/oxford-centre-evidence-based-medicine-levels-evidence-march-2009/
Ia	systematic review of randomized case-control trials
Ib	individual randomized case-control trial
Ic	all or none
IIa	systematic review of cohort studies
IIb	individual cohort study
IIc	"outcomes" research, ecological studies
IIIa	systematic review of case-control studies
IIIb	individual case-control study
IV	case series
V	expert opinion
Grade of recommendation
A	consistent level 1 studies
B	consistent level 2 or 3 studies OR extrapolation from level 1 studies
C	level 4 studies OR extrapolations from level 2 or 3 studies
D	level 5 evidence OR troublingly, inconsistent or inconclusive studies of any level
Additional symbols
*	consequence by logical clinical deduction
"	consequence that does not apply to the adult patient anymore
number of individuals considered …
Overall number of individuals who received a genetic diagnosis	76	71 individuals with genetic NDDE + 2 individuals with solely ACMG findings + 3 partial phenotypic matches
CEBM levels I & II were applicable for …	9	2 x individuals with isolated ACMG findings (DSG2+BRCA2) 1 x individual with NDDE due to deletion including ACMG gene (FMXO11/MSH6 deletion) 1 x individual with SLC2A1-associated diseas + secondary ACMG finding (MYPBC3) 2 x individuals with SLC2A1-associated diseas 3 x individuals with SCN1A-associated disease	0.118421
CEBM level III was applicable for ...	23	ANKRD11, CEP290, CHD2, DEPDC5, DNMT3A, FMR1, GNAS, GRIN2A, MECP2, MITF, MYT1L, NPR2, NPRL3, PCDH19, PTEN, SCN2A, SLC6A8, TSEN54, WDR45, MECP2 duplication syndrome, 22q11.2 deletion syndrome, 17p12 deletion (incl. PMP22)	0.302632

## Sheet: method data calculations
Overall number of individuals with NDDE diagnoses identified						76
	number of individuals	out of individuals	percentage
cases with solved NDDE (pathogenic or likely pathogenic variant detected)	71	150	0.473333
solitary CNV diagnoses	21	150
solitary SNV diagnoses	47	150
mixed CNV+SNV diagnoses	2	150
solitary FMR1 diagnoses	1	150
Overall number of individuals with genetic diagnoses identified
	number of individuals	out of individuals	percentage	notes
NDDE diagnoses	71	150	0.473333
ACMG secondary findings > only in 117 individuals secondary findings were evaulated for (33 opted out)	4	117	0.034188	2/117 isolated ACMG secondary finding 1/117 NDDE adjoined ACMG 1/117 NDDE + ACMG
partial phenotypic matches	3	150	0.02
Overall number of individuals with NDDE diagnoses detected by method:
	number of individuals	out of individuals	percentage	results were also detected by	note	overall number of individuals with NDDE diagnosed by method/numbers out of 71 solved cases		percentage of overall diagnostic yield by method
conventional karyotyping > 150 performed	3	150	0.02	CMA, NGS-based approaches applied	1 balanced translocation missed at first sight, but found after CMA testing	3	71	0.0422535
FMR1 testing > 150 performed	1	150	0.00666667	no other method		1	71	0.0140845
chromosomal microarray (CMA) > 150 performed	22	150	0.146667	3 CNV diagnoses were detected through karyotyping, all NGS-based approaches applied detected CMA results	1 CNV diagnosis missed due to small size and only registered on exome	22	71	0.309859	> 2 mixed cases CNV+SNV diagnoses
NGS-based approaches	50	150	0.333333			69	71	0.971831	> 2 mixed cases CNV+SNV diagnoses
TruSight One NGS panel > 150 performed	34	150	0.226667		detected only ACMG-part of a CNV that was missed by CMA
exome singletons > 71 performed	13	150	0.0866667		1 recessive NDDE diagnosis after targeted sanger sequencing deeply intronic; 1 CNV missed by CMA was detected (detected in part by TruSight One panel)
exomes in trio-based setting > 24 performed	3	150	0.02

## Sheet: anamnestic data calculations
Overall cerebral imaging data available
	number of individuals	out of individuals
cMRI	136	143
CT	6	143
pneumoencephalography	1	143
Cerebral imaging was …
	number of individuals	out of individuals	genetic NDDE diagnosis identified (cases)	percentage
absolutely normal	33	143	18	0.545455
showed unspecific or subcortical anomalies (e.g. cerebral or cerebellar atrophy, periventricular leukomalacia, dysgenesis of subcortical structures)	63	143	32	0.507937
likely epileptogenic cortical pathologies	47	143	17	0.361702
> diffuse or focal gliotic lesions involving cortical structures	24	143	7	0.291667
> cerebral malformations (disturbed neuronal migration, neuronal proliferation or a cortical organization)	20	143	8	0.4
> unspecific lesions (1 unspecified lesion of the occipital cortex, 1 pilocytic astrocytoma or 1 meningioma)	3	143	2	0.666667
cerebral imaging directly "gave away" the genetic diagnosis	1	143	1	0.00699301
Anamnestic data had previously attributed the NDDE to retrospectively unverifiable external circumstances/exogenic factors
	number of individuals	out of individuals	percentage of individuals reported for	percentile in relation to the 76 cases (%)	genetic NDDE diagnosis identified (cases)	percentage (%)	number of patients with normal or unspecific imaging (cases)	genetic NDDE diagnosis identified (cases)	percentage
alleged pregnancy- or birth-related events (e.g. teratogenic medication, maternal infections during pregnancy, nuchal cord, preterm delivery)	52	150	0.346667	0.684211	27	0.355263	31	17	0.548387
alleged postnatal events (e.g. alleged CNS infection, CNS trauma, cerebral hemorrhage)	15	150	0.1	0.197368	8	0.105263	11	6	0.545455
combination of pre- and postnatal events	9	150	0.06	0.118421	6	0.0789474	6	5	0.833333
SUM of cases with pre- and postnatal events	76	150	0.506667		41	0.539474	48	28	0.583333
SUM of cases with neither pre- nor postnatal events	74	150	0.493333				48	22	0.458333
Febrile Seizures
	number of individuals	out of individuals	percentage of individuals it was reported for (%)	genetic NDDE diagnosis identified (cases)	percentage of genetic NDDE in relation to the 21 cases (%)
Febrile seizures was reported for	21	150	0.14	12	0.571429
