# Supplementary material for: The genetic landscape of intellectual disability and epilepsy in adults and the elderly: a systematic genetic work-up of 150 individuals
Source: Genet Med. 2021 Apr 28;23(8):1492–7. doi: 10.1038/s41436-021-01153-6 (PMC8354852; doi:10.1038/s41436-021-01153-6)
Supplement: Supplementary file 4 — Supplement 4 - chi-square calculations [file 41436_2021_1153_MOESM4_ESM.xlsx]

## Sheet: Chi-Square general
	observed (O)	expected (E)		observed-expected, (O-E)		(O–E)2	χ2=(O–E)2 /E		hypothesis
F70, solved	17	23.9801		-6.98013		48.7222	2.03178		H0	There is no significant difference between the diagnostic clearance rate depending on the degree of intellectual disability.
F70, unsolved	34	27.0199		6.98013		48.7222	1.8032		H1	There is a significant difference regarding the diagnostic clearance rate of cases depending on the degree of intellectual disability.
> F70, total	51
F71, solved	32	26.3311		5.66887		32.1361	1.22046
F71, unsolved	24	29.6689		-5.66887		32.1361	1.08316
> F71, total	56
F72, solved	22	20.6887		1.31126		1.7194	0.0831079
F72, unsolved	22	23.3113		-1.31126		1.7194	0.0737583
> F72, total	44
total	151					Chi-Square	6.29546
total solved (probability)	0.470199
total unsolved (probability)	0.529801
Degree of freedom
df=(rows-1)*(colums-1)=(3-1)*(2-1)=2	2
level of significance alpha	0.05
critical value	5.99	(according to chi square distribution table)
reject H0 if Chi-square >= critical value				H0 is rejected
			RESULT	There is a significant difference regarding the diagnostic clearance rate of cases depending on the degree of intellectual disability.

## Sheet: F70_F71
	observed (O)	expected (E)		observed-expected, (O-E)		(O–E)2	χ2=(O–E)2 /E
F70, solved	17	23.3551		-6.35514		40.3878	1.72929		H0	There is no significant difference between the diagnostic clearance rate of mild and moderate intellectual disability.
F70, unsolved	34	27.6449		6.35514		40.3878	1.46095		H1	There is a significant difference between the diagnostic clearance rate of mild and moderate intellectual disability.
> F70, total	51
F71, solved	32	25.6449		6.35514		40.3878	1.57489
F71, unsolved	24	30.3551		-6.35514		40.3878	1.33051
> F71, total	56
total	107					Chi-Square	6.09564
total solved (probability)	0.457944
total unsolved (probability)	0.542056
Degree of freedom
df=(rows-1)*(colums-1)=(2-1)*(2-1)=2	1
level of significance alpha	0.05
critical value	3.841	(according to chi square distribution table)
reject H0 if Chi-Sqaure >= critical value				H0 is rejected
			RESULT	significant difference in clearance rate between F70 and F71

## Sheet: F70_F72
	observed (O)	expected (E)		observed-expected, (O-E)		(O–E)2	χ2=(O–E)2 /E
F70, solved	17	20.9368		-3.93684		15.4987	0.740261		H0	There is no significant difference between the diagnostic clearance rate of mild and severe/profound intellectual disability.
F70, unsolved	34	30.0632		3.93684		15.4987	0.515539		H1	There is a significant difference between the diagnostic clearance rate of mild and severe/profound intellectual disability.
> F70, total	51
F72, solved	22	18.0632		3.93684		15.4987	0.85803
F72, unsolved	22	25.9368		-3.93684		15.4987	0.597556
> F72, total	44
total	95					Chi-Square	2.71139
total solved (probability)	0.410526
total unsolved (probability)	0.589474
Degree of freedom
df=(rows-1)*(colums-1)=(2-1)*(2-1)=1	1
level of significance alpha	0.05
critical value	3.841	(according to chi square distribution table)
reject H0 if Chi-Sqaure >= critical value				H0 is accepted
			RESULT	no significant difference in clearance rate between F70 and F72

## Sheet: F71_F72
	observed (O)	expected (E)		observed-expected, (O-E)		(O–E)2	χ2=(O–E)2 /E
F71, solved	32	30.24		1.76		3.0976	0.102434		H0	There is no significant difference between the diagnostic clearance rate of moderate and severe/profound intellectual disability.
F71, unsolved	24	25.76		-1.76		3.0976	0.120248		H1	There is a significant difference between the diagnostic clearance rate of mild and severe/profound intellectual disability.
> F70, total	56
F72, solved	22	23.76		-1.76		3.0976	0.13037
F72, unsolved	22	20.24		1.76		3.0976	0.153043
> F72, total	44
total	100					Chi-Square	0.506096
total solved (probability)	0.54
total unsolved (probability)	0.46
Degree of freedom
df=(rows-1)*(colums-1)=(2-1)*(2-1)=1	1
level of significance alpha	0.05
critical value	3.841	(according to chi square distribution table)
reject H0 if Chi-Sqaure >= critical value				H0 is accepted
			RESULT	no significant difference in clearance rate between F71 and F72
